# Supplementary material for: Compared analysis of physiology and transcriptomics reveals superior cold tolerance in CV-1 compared to K326
Source: Front Plant Sci. 2025 Nov 26;16:1704700. doi: 10.3389/fpls.2025.1704700 (PMC12690299; doi:10.3389/fpls.2025.1704700)
Supplement: Supplementary file 1 [file DataSheet1.zip]

Archive with 3 entries (2 files):
- Supplementary material/
- Supplementary material/Table S1.xlsx
- Supplementary material/Table S2.xlsx
