# Supplementary material for: Compared analysis of physiology and transcriptomics reveals superior cold tolerance in CV-1 compared to K326
Source: Front Plant Sci. 2025 Nov 26;16:1704700. doi: 10.3389/fpls.2025.1704700 (PMC12690299; doi:10.3389/fpls.2025.1704700)
Supplement: Supplementary file 1 [file DataSheet1.zip › Supplementary material/Table S1.xlsx]

## Sheet: Sheet1
gene_name	primer1	primer2
Ubiquitin-conjugating enzyme E2	CTGGACAGCAGACTGACATC	CAGGATAATTTGCTGTAACAGATTA
LOC107759334	ACCTGTGGGAGAGCAAGAGAAGAC	TCACTCGCACGCAATGTTCCAG
LOC107778240	GAGTCATTCCTTGTCGGTGCTG	ACACAAACCGCAGGGTCCTC
LOC107806682	GCTCCACTGACCGTCTCAATGC	GCTGGTACAATGCTGCCATCCTAC
LOC107808848	CTCGCCCTCAAGTTTCTCGTCTTC	TTCATTGCCGATGGAAGGAAGGAC
LOC107811391	ACTGGAAATGGGAAACTGGTGGTC	GCTTCTGGCAACAACTTCGTCAAC
LOC107811506	GCCCTCGGACTTGCCTGATTTG	AGCCTTGTTCTGTTGCTCGGTTC
LOC107818553	TCCTACGAGTGCTGCTGATCCTG	GCCTGGTGGTTCTGGTCAACTTAG
LOC107824278	CACAAGGCACGGGAAGATGGC	TCATCGGACAGGTCAGTGAGTAGG
LOC107832425	GGTTGTAGACTGTGGTGCTGTTCC	ATACGGCATCTCTCCACCATCTCC
