# Supplementary material for: Compared analysis of physiology and transcriptomics reveals superior cold tolerance in CV-1 compared to K326
Source: Front Plant Sci. 2025 Nov 26;16:1704700. doi: 10.3389/fpls.2025.1704700 (PMC12690299; doi:10.3389/fpls.2025.1704700)
Supplement: Supplementary file 1 [file DataSheet1.zip › Supplementary material/Table S2.xlsx]

## Sheet: brown
gene_id	kTotal	kWithin	kOut	kDiff	module
107824278	4040.08	1442.38	2597.71	-1155.33	brown
107832425	3874.38	1438.98	2435.4	-996.424	brown
107818571	3924.47	1424.55	2499.93	-1075.38	brown
107784193	3957.63	1396.18	2561.45	-1165.27	brown
107825853	3852.46	1395.68	2456.78	-1061.09	brown
107783773	3782.73	1395.55	2387.18	-991.625	brown
107805090	3687.01	1392.74	2294.27	-901.535	brown
novel.625	3685.27	1384.95	2300.31	-915.36	brown
107814737	3460.74	1382.14	2078.6	-696.458	brown
107828990	3627.05	1376.61	2250.43	-873.819	brown
107768874	3816.86	1376.18	2440.68	-1064.49	brown
107809438	3645.49	1372.03	2273.46	-901.431	brown
107816562	3604.69	1371.63	2233.06	-861.435	brown
107826474	3670.04	1371.3	2298.74	-927.437	brown
107789517	3598.84	1371.3	2227.54	-856.236	brown
107820852	3579.27	1368.83	2210.44	-841.615	brown
107775228	3793.41	1366.38	2427.02	-1060.64	brown
107800730	3939.43	1364.52	2574.91	-1210.39	brown
107786447	3551.52	1361.24	2190.28	-829.038	brown
107818764	3740.21	1355.83	2384.38	-1028.56	brown
107784247	3540.87	1354.09	2186.78	-832.682	brown
107759523	3538.55	1350.97	2187.59	-836.621	brown
107779713	3756.94	1348.22	2408.72	-1060.5	brown
107787928	3485.3	1346.59	2138.71	-792.119	brown
107830216	3525.31	1345.09	2180.22	-835.127	brown
107787298	3496.58	1343.75	2152.82	-809.066	brown
107809023	3795.86	1342.87	2452.99	-1110.12	brown
107816387	3599.69	1339.45	2260.24	-920.794	brown
107775451	3641.16	1337.05	2304.12	-967.068	brown
107787953	3661.79	1336.86	2324.92	-988.06	brown
107820065	3769.31	1335.9	2433.41	-1097.51	brown
107816563	3672.1	1334.06	2338.03	-1003.97	brown
107826114	3577.04	1332.32	2244.72	-912.401	brown
107784363	3479.56	1332.27	2147.29	-815.015	brown
107805179	3413.5	1332.21	2081.29	-749.074	brown
107815129	3482.69	1330.45	2152.25	-821.802	brown
107796802	3792.5	1329.8	2462.7	-1132.91	brown
107832244	3365.94	1326.53	2039.41	-712.887	brown
107791785	3542.98	1322.7	2220.28	-897.579	brown
107784985	3777.97	1322.23	2455.74	-1133.51	brown
107821792	3355.62	1322.2	2033.42	-711.216	brown
107801880	3255.52	1319.75	1935.78	-616.032	brown
107768530	3717.66	1319.68	2397.98	-1078.3	brown
107792709	3650.64	1319.48	2331.16	-1011.67	brown
107829762	3536.68	1319.48	2217.2	-897.722	brown
107820942	3711.95	1319.34	2392.61	-1073.26	brown
107830755	3762.58	1318.92	2443.67	-1124.75	brown
107802918	3438.76	1317.62	2121.13	-803.509	brown
107811888	3355.7	1315.4	2040.3	-724.901	brown
107799924	3841.43	1314.5	2526.93	-1212.43	brown
107772660	3328.02	1314.12	2013.9	-699.776	brown
107806314	3304.47	1312.16	1992.31	-680.156	brown
107760943	3849.19	1311.05	2538.14	-1227.09	brown
107817782	3740.11	1311.03	2429.08	-1118.05	brown
107784419	3362.16	1309.32	2052.84	-743.517	brown
107815659	3310.42	1309.03	2001.39	-692.357	brown
107805035	3486.66	1308.78	2177.88	-869.095	brown
107807888	3453.04	1306.82	2146.22	-839.408	brown
107832140	3326.07	1304.06	2022.02	-717.96	brown
107761508	3412.6	1301.77	2110.83	-809.061	brown
107823713	3589.27	1301.43	2287.84	-986.406	brown
107801550	3568.85	1300.71	2268.13	-967.422	brown
107777148	3909	1300.28	2608.72	-1308.45	brown
107792014	3289.65	1296.57	1993.07	-696.498	brown
107803428	3476.27	1296.29	2179.98	-883.69	brown
107801003	3340.76	1295.81	2044.95	-749.142	brown
novel.55	3389.96	1295.71	2094.25	-798.541	brown
107775061	3206.41	1295.23	1911.19	-615.96	brown
novel.4785	3622.1	1293.89	2328.21	-1034.33	brown
107783362	3487.67	1293.62	2194.05	-900.437	brown
novel.1037	3740.22	1292.28	2447.94	-1155.66	brown
107765227	3315.64	1291.81	2023.82	-732.013	brown
107764974	3718.56	1291.5	2427.06	-1135.57	brown
107789980	3198.9	1290.96	1907.93	-616.967	brown
107793566	3402.04	1290.38	2111.67	-821.288	brown
107827646	3174.25	1289.95	1884.3	-594.345	brown
107822827	3795.01	1288.84	2506.18	-1217.34	brown
107816472	3427.01	1288.82	2138.19	-849.373	brown
107817225	3704.65	1288.43	2416.22	-1127.79	brown
novel.1791	3594.92	1286.57	2308.35	-1021.77	brown
107808210	3554.15	1285.9	2268.26	-982.359	brown
107800097	3336.53	1285.5	2051.03	-765.532	brown
107762466	3554.78	1285.21	2269.57	-984.364	brown
107821430	3301.51	1284.25	2017.27	-733.021	brown
107815550	3398.99	1284.13	2114.86	-830.734	brown
107771275	3557.67	1283.88	2273.79	-989.907	brown
107783065	3585.05	1283.82	2301.23	-1017.41	brown
107805920	3272.52	1283.24	1989.27	-706.027	brown
107820599	3849.12	1283.18	2565.94	-1282.76	brown
107825536	3494.34	1281.8	2212.54	-930.733	brown
107813614	3357.18	1281.07	2076.11	-795.043	brown
107817886	3558.38	1280.63	2277.75	-997.124	brown
107817594	3442.31	1279.24	2163.06	-883.823	brown
107765192	3766.61	1278.3	2488.31	-1210	brown
107823028	3312.37	1277.85	2034.51	-756.664	brown
107772883	3564.12	1277.81	2286.31	-1008.51	brown
107823789	3486.71	1277.43	2209.28	-931.854	brown
107788822	3387.32	1275.56	2111.76	-836.199	brown
107771936	3480.95	1274.86	2206.09	-931.234	brown
107787430	3835.21	1274.68	2560.53	-1285.84	brown
107828862	3413.06	1274.53	2138.53	-863.994	brown
107824296	3868.73	1273.53	2595.2	-1321.67	brown
novel.1677	3524.27	1273.29	2250.97	-977.682	brown
107803472	3718.45	1272.99	2445.46	-1172.47	brown
novel.330	3464.73	1271.89	2192.84	-920.956	brown
107771040	3358.32	1271.75	2086.58	-814.829	brown
107787232	3455.77	1270.93	2184.84	-913.914	brown
107826849	3243.4	1270.69	1972.71	-702.014	brown
107772223	3227.99	1270.68	1957.31	-686.625	brown
107775218	3511.05	1270.24	2240.81	-970.572	brown
107817854	3741.12	1269.77	2471.35	-1201.58	brown
107776002	3346.32	1269.51	2076.81	-807.3	brown
107770052	3482.97	1269.45	2213.52	-944.064	brown
107795547	3356.27	1268.37	2087.9	-819.533	brown
107774022	3615.03	1268.32	2346.71	-1078.39	brown
107827233	3420.49	1265.54	2154.95	-889.409	brown
107826513	3535.17	1264.84	2270.33	-1005.49	brown
107829103	3264.39	1263.61	2000.77	-737.159	brown
107797922	3787.61	1260.85	2526.76	-1265.91	brown
107774962	3530.16	1260.61	2269.55	-1008.94	brown
107768900	3320.8	1260.21	2060.58	-800.369	brown
107759360	3447.75	1258.86	2188.89	-930.026	brown
107780016	3243.41	1257.78	1985.63	-727.848	brown
107813961	3825.92	1256.93	2568.99	-1312.06	brown
107832817	3666.67	1256.29	2410.38	-1154.1	brown
107828191	3439.54	1255.22	2184.32	-929.092	brown
107798947	3486.47	1254.75	2231.72	-976.978	brown
107761968	3624.53	1254.69	2369.83	-1115.14	brown
107774049	3159.13	1254.62	1904.51	-649.886	brown
107831144	3210.75	1254.56	1956.19	-701.625	brown
107821106	3628.34	1254.18	2374.16	-1119.97	brown
107829261	3252.28	1254.1	1998.18	-744.082	brown
107780696	3144.12	1253.8	1890.32	-636.518	brown
107768286	3462.17	1253.01	2209.16	-956.155	brown
107795089	3321.16	1252.49	2068.66	-816.167	brown
107822749	3299.36	1252.36	2047	-794.634	brown
107762239	3574.93	1252.12	2322.81	-1070.69	brown
107792614	3493.89	1251.13	2242.76	-991.636	brown
107774285	3532.08	1249.69	2282.38	-1032.69	brown
107817010	3228.8	1249.07	1979.73	-730.665	brown
107779522	3521.05	1248.98	2272.07	-1023.09	brown
107779199	3373.75	1248.76	2124.99	-876.231	brown
107761497	3346.24	1248.65	2097.59	-848.932	brown
107809337	3336.83	1248.53	2088.3	-839.776	brown
107799899	3167.81	1248.04	1919.77	-671.73	brown
107784825	3208.56	1247.81	1960.74	-712.927	brown
107801940	3314.56	1246.82	2067.75	-820.931	brown
107826126	3116.31	1245.09	1871.22	-626.128	brown
107792640	3295.17	1244.59	2050.58	-805.994	brown
107812281	3412.5	1244.53	2167.97	-923.445	brown
107786997	3342.23	1244.45	2097.78	-853.337	brown
107823987	3484.81	1243.47	2241.34	-997.876	brown
novel.851	3334.05	1242.31	2091.74	-849.424	brown
107795336	3474.63	1241.96	2232.67	-990.718	brown
107788285	3334.33	1241.42	2092.91	-851.489	brown
107759398	3397.43	1241.19	2156.24	-915.047	brown
107793670	3539.4	1240.6	2298.8	-1058.19	brown
107759599	3463.68	1240.42	2223.27	-982.851	brown
107821979	3258.18	1239.98	2018.19	-778.213	brown
107824745	3893.64	1238.33	2655.31	-1416.98	brown
107801246	3322.57	1237.11	2085.46	-848.344	brown
107795802	3085.11	1236.46	1848.65	-612.199	brown
107776109	3187.9	1236.28	1951.62	-715.334	brown
107788286	3471.88	1235.85	2236.03	-1000.18	brown
107803877	3065.9	1235.83	1830.06	-594.232	brown
novel.1619	3522.14	1235.15	2287	-1051.85	brown
107795136	3302.76	1234	2068.76	-834.766	brown
107770076	3077.51	1233.67	1843.84	-610.178	brown
107808613	3327.24	1231.96	2095.28	-863.323	brown
107819477	3597.41	1230.98	2366.44	-1135.46	brown
107784109	3056.81	1230.4	1826.4	-596	brown
107810173	3444.69	1230.17	2214.52	-984.352	brown
107794860	3218.18	1228.69	1989.5	-760.811	brown
107795174	3396.39	1228.42	2167.97	-939.556	brown
novel.4241	3267.12	1228	2039.12	-811.118	brown
107794143	3120.31	1227.06	1893.25	-666.186	brown
107811678	3118.84	1226.93	1891.92	-664.992	brown
107770282	3300.35	1226.35	2074	-847.653	brown
107779243	3339.06	1225.09	2113.97	-888.876	brown
107822877	3114.83	1224.7	1890.14	-665.437	brown
107778375	3163.5	1223.83	1939.67	-715.841	brown
107780176	3666.69	1222.15	2444.54	-1222.39	brown
107766006	3471.49	1221.86	2249.64	-1027.78	brown
107832456	3772.35	1221.72	2550.63	-1328.91	brown
107780908	3194.55	1219.9	1974.66	-754.759	brown
107817457	3375.21	1219.1	2156.11	-937.01	brown
107830430	3501.74	1219.03	2282.71	-1063.68	brown
107794025	3426.44	1218.32	2208.12	-989.793	brown
107810619	3098.52	1218.3	1880.22	-661.914	brown
107821537	3424.45	1217.36	2207.09	-989.729	brown
107787753	3298.56	1217.16	2081.4	-864.244	brown
107763201	3449.84	1216.89	2232.95	-1016.06	brown
107817821	3439.73	1216.82	2222.91	-1006.09	brown
novel.5116	3308.41	1216.63	2091.78	-875.156	brown
107832081	3226.02	1216.01	2010.01	-793.993	brown
107819858	3529.31	1215.05	2314.26	-1099.22	brown
107780887	2993.77	1215	1778.78	-563.782	brown
107763299	3644.11	1214.19	2429.93	-1215.74	brown
107778884	3191.45	1213.51	1977.94	-764.436	brown
107812283	3156.94	1213.49	1943.45	-729.955	brown
107768184	3249.23	1212.15	2037.08	-824.927	brown
107793093	3073.08	1211.92	1861.16	-649.238	brown
107803673	3347.61	1211.8	2135.81	-924.004	brown
107832446	3552.26	1211.24	2341.02	-1129.78	brown
107806900	3449.85	1211.24	2238.61	-1027.37	brown
107825449	3019.26	1210.84	1808.42	-597.581	brown
107805768	3360.88	1207.67	2153.21	-945.535	brown
107811969	3544.78	1207.56	2337.21	-1129.65	brown
107809854	3077.1	1207.53	1869.57	-662.039	brown
107775405	3411.56	1206.78	2204.77	-997.991	brown
107819789	3062.8	1205.36	1857.45	-652.089	brown
107817220	3248.09	1203.91	2044.18	-840.269	brown
107797030	3191.74	1202.83	1988.91	-786.076	brown
107784901	3208.09	1202.33	2005.76	-803.428	brown
107764673	2968.48	1201.82	1766.65	-564.834	brown
107759475	3673.05	1201.24	2471.81	-1270.57	brown
107788267	3031.19	1200.78	1830.41	-629.633	brown
107830264	3590.33	1198.45	2391.88	-1193.43	brown
107803168	3215.55	1197.88	2017.67	-819.793	brown
107819242	3224.79	1196.71	2028.09	-831.379	brown
107780992	3185.81	1194.74	1991.06	-796.325	brown
107780065	3540.26	1194.56	2345.71	-1151.15	brown
107816645	3316.82	1194.34	2122.47	-928.134	brown
107825362	3099.42	1194.01	1905.4	-711.389	brown
107792351	3181.2	1193.63	1987.57	-793.944	brown
107788093	3209.43	1193.14	2016.29	-823.148	brown
107792892	3298.87	1192.37	2106.5	-914.13	brown
107809198	3074.19	1190.83	1883.36	-692.539	brown
107771736	3163.65	1190.78	1972.87	-782.086	brown
107773712	3920.16	1189.32	2730.83	-1541.51	brown
107784223	3435.52	1189.11	2246.41	-1057.3	brown
107780745	3390.95	1189.11	2201.85	-1012.74	brown
107786752	3431.48	1188.29	2243.19	-1054.9	brown
107763687	3162.74	1188.19	1974.56	-786.371	brown
107809733	3238.36	1188.13	2050.23	-862.098	brown
107775399	3330.96	1187.83	2143.12	-955.286	brown
107772462	3025.71	1186.4	1839.31	-652.909	brown
107770936	3379.28	1186.36	2192.92	-1006.56	brown
107766185	2996.87	1185.92	1810.95	-625.035	brown
107812357	3245.92	1185.12	2060.81	-875.688	brown
107795207	3405.38	1184.24	2221.14	-1036.9	brown
107773708	3183.29	1183.62	1999.66	-816.037	brown
107794991	3412.58	1183.42	2229.15	-1045.73	brown
107772214	2961.29	1183.4	1777.88	-594.482	brown
107818128	3546.31	1183	2363.31	-1180.3	brown
107826314	3044.56	1182.55	1862.01	-679.464	brown
107778221	3376.62	1182.34	2194.28	-1011.94	brown
107765587	2980.73	1182.16	1798.57	-616.407	brown
107760624	3028.35	1181.7	1846.66	-664.961	brown
107767398	3111.59	1181.09	1930.49	-749.4	brown
107773108	3066.28	1180.18	1886.1	-705.915	brown
107788074	3149.03	1179.4	1969.63	-790.232	brown
107774777	2942.87	1178.69	1764.18	-585.498	brown
107818354	3253.37	1178.37	2075.01	-896.64	brown
107819913	2998.69	1178.09	1820.6	-642.506	brown
107803577	3486.47	1177.95	2308.53	-1130.58	brown
107804826	3241.7	1176.94	2064.77	-887.828	brown
107829490	3098.98	1176.85	1922.13	-745.273	brown
107803370	3252.62	1176.72	2075.9	-899.176	brown
107804598	3364.3	1176.7	2187.6	-1010.89	brown
107803270	2932.29	1175.98	1756.31	-580.335	brown
novel.5446	3234.47	1174.6	2059.88	-885.279	brown
107763451	3246.45	1173.98	2072.47	-898.494	brown
107779272	3090.54	1173.75	1916.79	-743.037	brown
107823280	3367.85	1173.65	2194.2	-1020.55	brown
107806820	3277.83	1172.13	2105.71	-933.583	brown
107832314	3493.31	1169.8	2323.51	-1153.7	brown
107802180	3448.56	1169.63	2278.93	-1109.3	brown
107776959	3337.45	1169.61	2167.83	-998.223	brown
107802035	3060.67	1168.86	1891.82	-722.956	brown
107817184	3114.6	1168.85	1945.75	-776.901	brown
107764837	3250.52	1168.81	2081.71	-912.892	brown
107766107	2849.47	1168.58	1680.89	-512.309	brown
107800289	3461.75	1168.58	2293.17	-1124.59	brown
107817999	2867.41	1168.52	1698.89	-530.365	brown
107780271	3210.91	1167.15	2043.77	-876.619	brown
107782797	3150.57	1165.94	1984.63	-818.695	brown
107832570	2932.34	1165.59	1766.75	-601.168	brown
107814197	2952.93	1165.29	1787.64	-622.343	brown
107778828	3532.4	1165.1	2367.31	-1202.21	brown
107821596	3383.88	1164.94	2218.95	-1054.01	brown
107784667	3076.26	1164.22	1912.03	-747.809	brown
107814090	3396.64	1164.2	2232.44	-1068.24	brown
107773065	3377.09	1163.85	2213.24	-1049.39	brown
107762020	2906.48	1163.33	1743.14	-579.808	brown
107799617	3041.9	1163.01	1878.89	-715.874	brown
107820966	3270.24	1162.34	2107.89	-945.55	brown
107788593	2998.55	1161.77	1836.78	-675.008	brown
107832321	3322.21	1161.06	2161.15	-1000.09	brown
107764108	3717.68	1160.82	2556.86	-1396.05	brown
107802269	3213.95	1158.75	2055.2	-896.454	brown
107791996	3441.06	1158.57	2282.49	-1123.92	brown
107823918	3037.67	1158.39	1879.29	-720.901	brown
107771827	3443.62	1158.29	2285.33	-1127.04	brown
107829271	3156.89	1155.07	2001.82	-846.751	brown
107817970	2929.44	1154.78	1774.65	-619.87	brown
107799363	2945.86	1154.52	1791.34	-636.825	brown
107815365	3217.55	1153.93	2063.62	-909.699	brown
107828913	3238.13	1153.54	2084.59	-931.052	brown
107763302	3050.48	1153.18	1897.3	-744.113	brown
107766022	3024.86	1153.11	1871.74	-718.629	brown
107784804	3152.91	1152.76	2000.15	-847.387	brown
107790935	3203.82	1152.24	2051.58	-899.337	brown
107794892	3137.02	1151.91	1985.11	-833.203	brown
107791922	3173.45	1151.64	2021.81	-870.169	brown
107831960	3188.31	1151.2	2037.11	-885.91	brown
107812473	2962.41	1150.95	1811.45	-660.502	brown
107803556	3341.02	1150.03	2190.99	-1040.96	brown
107828292	3091.13	1149.84	1941.29	-791.449	brown
107792086	3043.79	1149.8	1894	-744.201	brown
107767987	3154.34	1149.74	2004.6	-854.866	brown
107770905	3660	1149.6	2510.4	-1360.79	brown
107795169	2890.96	1149.05	1741.91	-592.859	brown
107783729	2903.49	1148.92	1754.58	-605.662	brown
107791127	3104.4	1148.74	1955.66	-806.916	brown
107804795	2987.27	1147.71	1839.56	-691.855	brown
107821950	3291.44	1147.01	2144.43	-997.427	brown
107770115	3266.5	1146.99	2119.52	-972.53	brown
107763171	3722.67	1146.83	2575.84	-1429.02	brown
107780377	2924.72	1146.23	1778.49	-632.263	brown
107764259	2903.41	1144.82	1758.58	-613.756	brown
107781522	3482.69	1144.24	2338.45	-1194.2	brown
107810754	3129.07	1143.71	1985.36	-841.654	brown
107765567	3138.24	1143.5	1994.74	-851.243	brown
107828437	3071.05	1143.35	1927.7	-784.347	brown
107761868	3185.3	1143.11	2042.19	-899.084	brown
107773147	2955.47	1143.05	1812.41	-669.361	brown
107795318	3385.53	1142.51	2243.02	-1100.51	brown
107783528	3814.85	1142.32	2672.53	-1530.2	brown
107762742	3086.1	1142.23	1943.87	-801.631	brown
107783207	3451.34	1142.19	2309.15	-1166.96	brown
107811095	2926.77	1141.36	1785.4	-644.041	brown
107788125	3427.6	1141.16	2286.44	-1145.28	brown
107831433	3199.2	1140.94	2058.26	-917.318	brown
107796893	3262.55	1140.63	2121.92	-981.281	brown
107792131	3088.24	1140.24	1948	-807.759	brown
107807144	2908.6	1140.11	1768.48	-628.37	brown
107832016	3056.4	1139.81	1916.59	-776.775	brown
107801073	2951.87	1139.55	1812.33	-672.776	brown
107823234	3067.13	1139.16	1927.97	-788.806	brown
107758927	3362.57	1138.92	2223.64	-1084.72	brown
107796746	2932.28	1138.7	1793.57	-654.87	brown
107781811	2985.75	1138.62	1847.13	-708.511	brown
107826042	2912.42	1137.62	1774.8	-637.18	brown
107777712	3105.68	1137.45	1968.23	-830.783	brown
107777466	3263.97	1136.26	2127.7	-991.438	brown
107764082	3244.5	1135.72	2108.78	-973.06	brown
107797450	3329.57	1134.87	2194.7	-1059.83	brown
107798344	3170.05	1133.32	2036.73	-903.415	brown
107809070	2950.48	1133.19	1817.29	-684.099	brown
107777003	3077.98	1132.77	1945.22	-812.45	brown
107781179	3061.83	1132.51	1929.32	-796.817	brown
107774581	3469.7	1132.21	2337.5	-1205.29	brown
107801377	3030.8	1131.73	1899.07	-767.342	brown
107816560	3071.63	1131.22	1940.41	-809.197	brown
107781679	2818.5	1130.84	1687.67	-556.831	brown
107786005	3033.68	1130.82	1902.86	-772.043	brown
107761229	3958.85	1130.73	2828.13	-1697.4	brown
107820097	3166.05	1129.54	2036.5	-906.96	brown
107811021	3337.23	1129.02	2208.2	-1079.18	brown
107782713	3135.34	1128.87	2006.47	-877.599	brown
novel.3197	3183.73	1128.03	2055.69	-927.66	brown
107767392	3149.73	1127.44	2022.29	-894.845	brown
107782614	3035.91	1126.64	1909.27	-782.625	brown
107774067	2892.5	1126.25	1766.26	-640.012	brown
107774864	2917.55	1125.56	1791.99	-666.425	brown
107790216	3894.91	1125.31	2769.59	-1644.28	brown
107832594	3393.25	1125.08	2268.18	-1143.1	brown
107793968	2861.06	1124.93	1736.13	-611.205	brown
107829775	2795.13	1124.82	1670.31	-545.487	brown
107778926	3737.82	1124.72	2613.11	-1488.39	brown
107807425	2873.41	1124.34	1749.07	-624.731	brown
107787783	2952.88	1124.01	1828.87	-704.859	brown
107774892	3031.51	1123.75	1907.76	-784.013	brown
107768681	2849.56	1122.64	1726.92	-604.287	brown
107827241	3013.03	1121.59	1891.44	-769.845	brown
107772606	2830.35	1121.48	1708.86	-587.378	brown
107776048	2780.74	1120.89	1659.85	-538.954	brown
107786842	3146.31	1119.77	2026.55	-906.779	brown
107763502	3174.76	1119.6	2055.17	-935.572	brown
107797010	2816.38	1119.54	1696.84	-577.306	brown
107764068	3208.38	1118.05	2090.33	-972.277	brown
107802810	3284.85	1118.02	2166.83	-1048.82	brown
107803519	3006.8	1117.8	1889	-771.195	brown
107764726	3012.27	1117.66	1894.61	-776.943	brown
107776922	2946.07	1117.48	1828.59	-711.108	brown
107818546	3072.27	1117.31	1954.96	-837.646	brown
107812347	2804.76	1116.05	1688.7	-572.652	brown
107762601	2842.53	1115.92	1726.61	-610.691	brown
107799567	3022.04	1115.71	1906.34	-790.632	brown
107822727	2856.97	1115.29	1741.68	-626.386	brown
107818331	3106.47	1115.25	1991.22	-875.97	brown
107777505	3150.46	1115.09	2035.37	-920.285	brown
107766588	3055.88	1114.95	1940.93	-825.976	brown
107782668	2742.68	1114.56	1628.11	-513.553	brown
107779891	2906.9	1114.43	1792.47	-678.036	brown
107815105	2838.87	1114.36	1724.52	-610.16	brown
107770026	3195.82	1114.29	2081.54	-967.252	brown
107811505	2961.39	1113.58	1847.81	-734.234	brown
107776662	3304.83	1113.18	2191.65	-1078.47	brown
107803541	3082.23	1113.05	1969.18	-856.125	brown
107778240	2806.87	1112.61	1694.26	-581.644	brown
107820919	2894.9	1112.49	1782.41	-669.915	brown
107831975	3321.94	1112.31	2209.63	-1097.33	brown
107765647	3774.36	1112.06	2662.3	-1550.24	brown
107786172	3062.95	1111.19	1951.76	-840.574	brown
107807750	3027.58	1110.54	1917.04	-806.505	brown
107814785	3031.55	1109.95	1921.6	-811.645	brown
107764107	2750.45	1109.92	1640.53	-530.614	brown
107769601	2822.65	1109.67	1712.98	-603.313	brown
107798175	3207.54	1109.26	2098.29	-989.031	brown
107786455	2716.82	1109	1607.82	-498.82	brown
107766787	2932.94	1108.84	1824.1	-715.263	brown
107766804	3071.18	1108.5	1962.68	-854.18	brown
107826800	3341.69	1108.08	2233.62	-1125.54	brown
107789948	2816.82	1108.03	1708.79	-600.765	brown
107762165	3241.44	1107.87	2133.57	-1025.7	brown
107818568	3153.2	1107.79	2045.41	-937.617	brown
107768804	3026.29	1107.67	1918.61	-810.94	brown
107804796	3234.55	1107.03	2127.53	-1020.5	brown
107827657	3255.81	1106.95	2148.86	-1041.9	brown
107789772	2865.07	1106.91	1758.17	-651.263	brown
107762985	3177.63	1106.63	2071	-964.371	brown
107829598	3168.68	1106.31	2062.37	-956.067	brown
107807648	3910.52	1105.72	2804.8	-1699.08	brown
107825320	2878.71	1104.93	1773.77	-668.838	brown
107820601	3268.63	1104.88	2163.75	-1058.87	brown
107821084	2808.99	1104.81	1704.18	-599.368	brown
107800471	3012.77	1104.66	1908.11	-803.441	brown
107792180	3323.49	1104.42	2219.07	-1114.66	brown
107771679	3058.15	1104.3	1953.84	-849.54	brown
107760536	3350.43	1104.06	2246.37	-1142.31	brown
107825051	3105.66	1103.76	2001.9	-898.144	brown
107786021	2866.76	1103.32	1763.44	-660.116	brown
107775546	3456.03	1102.58	2353.45	-1250.86	brown
107764289	3220.51	1102.38	2118.13	-1015.75	brown
107786052	2789.43	1101.96	1687.47	-585.504	brown
107771471	3074.06	1101.84	1972.22	-870.373	brown
107791914	2910.09	1101.36	1808.73	-707.364	brown
107832242	2853.48	1100.64	1752.84	-652.196	brown
107809761	2821.75	1100.62	1721.14	-620.518	brown
107798690	3229.42	1099.97	2129.44	-1029.47	brown
107830616	3129.31	1099.83	2029.47	-929.642	brown
107788403	2922.8	1099.56	1823.24	-723.672	brown
107825708	3140.98	1099.35	2041.63	-942.281	brown
107771428	3089.57	1098.99	1990.58	-891.586	brown
107807139	3073.8	1098.76	1975.04	-876.273	brown
107824175	3173.3	1098.73	2074.57	-975.845	brown
107788814	2880.37	1098.61	1781.76	-683.155	brown
107819320	3176.57	1098.16	2078.41	-980.246	brown
107820814	2955.69	1098.15	1857.54	-759.395	brown
107803095	2758.86	1097.89	1660.97	-563.081	brown
107771243	3526.82	1097.67	2429.14	-1331.47	brown
107793182	2639.36	1097.45	1541.91	-444.461	brown
107831338	2806.73	1097.23	1709.51	-612.282	brown
107770120	2778.62	1096.78	1681.84	-585.061	brown
107819417	2965.86	1095.08	1870.78	-775.695	brown
107821994	3248.78	1094.83	2153.95	-1059.12	brown
107772431	2793.88	1094.83	1699.05	-604.223	brown
107795476	3083.43	1094.27	1989.16	-894.888	brown
107832738	3390.32	1093.81	2296.51	-1202.7	brown
107785468	2992.04	1092.77	1899.27	-806.497	brown
107761401	2813.02	1092.51	1720.51	-627.997	brown
107761455	3525.36	1092.32	2433.04	-1340.71	brown
107829051	3052.58	1090.86	1961.71	-870.847	brown
107777592	2778.13	1090.03	1688.1	-598.069	brown
107760150	2784.72	1089.55	1695.17	-605.621	brown
107795352	3375.68	1089.12	2286.56	-1197.44	brown
107793936	2727.36	1088.75	1638.6	-549.851	brown
107785593	2773.98	1088.23	1685.75	-597.524	brown
107797148	3014.85	1087.71	1927.14	-839.433	brown
107768773	3252.7	1086.55	2166.15	-1079.6	brown
107800889	3229.7	1086	2143.7	-1057.7	brown
107768799	2884.86	1085.66	1799.2	-713.538	brown
107764687	2941.58	1085.42	1856.16	-770.744	brown
107824230	2958.7	1085.27	1873.43	-788.162	brown
107785040	2834.48	1083.68	1750.79	-667.111	brown
107766118	2735.71	1082.82	1652.89	-570.071	brown
107819478	2890.8	1082.62	1808.18	-725.56	brown
107813400	2741.22	1082.16	1659.06	-576.894	brown
107786051	3279.86	1082.05	2197.81	-1115.76	brown
107793268	3076.46	1082.04	1994.42	-912.38	brown
107816939	3292.41	1082.01	2210.4	-1128.39	brown
107818998	3531.1	1081.9	2449.2	-1367.31	brown
107817419	3538.63	1081.33	2457.3	-1375.97	brown
107811002	3250.24	1080.8	2169.43	-1088.63	brown
107825141	2915.04	1080.43	1834.61	-754.186	brown
107807272	2712.73	1080.39	1632.33	-551.94	brown
107764953	2703.13	1080.28	1622.85	-542.57	brown
107819889	2690.28	1080.16	1610.12	-529.968	brown
107784382	2915.66	1080.12	1835.54	-755.425	brown
107768951	3196.27	1079.68	2116.58	-1036.9	brown
107802589	2705.23	1078.89	1626.34	-547.446	brown
107777458	2809.47	1078.76	1730.71	-651.959	brown
107826535	2915.69	1077.72	1837.97	-760.248	brown
107767241	3045.18	1077.58	1967.59	-890.007	brown
107806669	2735.37	1077.22	1658.14	-580.918	brown
107767419	2765.61	1077.07	1688.54	-611.466	brown
107794822	2738.26	1076.83	1661.43	-584.595	brown
107787735	2726.12	1076.33	1649.79	-573.462	brown
107813662	2803.88	1076.27	1727.61	-651.337	brown
107788906	3207.61	1075.56	2132.05	-1056.49	brown
107807789	2882.34	1074.86	1807.48	-732.619	brown
107774471	3111.98	1074.53	2037.44	-962.91	brown
107761677	2939.27	1074.53	1864.74	-790.207	brown
107801464	2932.89	1074.15	1858.74	-784.591	brown
107802134	2787.01	1073.95	1713.07	-639.119	brown
107787618	3063.49	1073.89	1989.6	-915.709	brown
107830977	3099.9	1073.02	2026.89	-953.872	brown
107825845	3638.88	1072.97	2565.9	-1492.93	brown
107809225	2864.75	1072.9	1791.85	-718.946	brown
107774690	3170.73	1072.76	2097.97	-1025.21	brown
107778179	3196.35	1072.66	2123.7	-1051.04	brown
107819818	3019.5	1072.3	1947.2	-874.894	brown
107827486	2820.56	1071.85	1748.71	-676.863	brown
107789641	2659.97	1071.82	1588.14	-516.319	brown
novel.3076	2919.8	1070.45	1849.34	-778.887	brown
107803314	2921.49	1069.86	1851.63	-781.77	brown
107793207	3003.68	1068.73	1934.95	-866.215	brown
107763363	3089.14	1068.28	2020.86	-952.572	brown
107764856	2890.78	1068.08	1822.7	-754.615	brown
107762748	3393.93	1068.02	2325.91	-1257.88	brown
107805834	2755.43	1067.8	1687.63	-619.824	brown
107768863	3578.24	1067.77	2510.47	-1442.7	brown
107762576	2764.57	1067.66	1696.91	-629.248	brown
107801815	3159.22	1067.12	2092.1	-1024.98	brown
107819599	2822	1065.71	1756.29	-690.588	brown
107832794	2808.76	1065.62	1743.14	-677.517	brown
107792788	3820.9	1065.42	2755.48	-1690.06	brown
107772483	3955.46	1065.26	2890.21	-1824.95	brown
107774732	3056.37	1065.09	1991.29	-926.202	brown
107794176	2831.39	1064.8	1766.59	-701.786	brown
107800905	3677.01	1064.32	2612.68	-1548.36	brown
107809384	2813.94	1064.13	1749.82	-685.693	brown
107827354	2667.17	1063.79	1603.37	-539.579	brown
107783843	2969.35	1063.45	1905.9	-842.446	brown
107769260	2818.21	1063.4	1754.82	-691.418	brown
107759486	2944.69	1063.17	1881.52	-818.346	brown
107781093	3088.61	1061.68	2026.94	-965.259	brown
107809401	2757.24	1061.55	1695.69	-634.136	brown
107827399	2904.51	1061.54	1842.97	-781.428	brown
107828226	3260.52	1060.85	2199.68	-1138.83	brown
107779087	2949.08	1059.91	1889.16	-829.253	brown
107802501	2999.28	1059.39	1939.89	-880.499	brown
107775975	2790.35	1059.23	1731.12	-671.887	brown
107809151	2713.62	1059.17	1654.44	-595.269	brown
107792435	3376	1059.16	2316.84	-1257.69	brown
107778416	2674.39	1058.41	1615.98	-557.565	brown
107801713	2677.02	1058.13	1618.88	-560.751	brown
107781630	2819.45	1057.83	1761.61	-703.78	brown
107779190	2794.03	1057.59	1736.43	-678.842	brown
107811352	2990.31	1057.39	1932.93	-875.539	brown
107803241	2817.13	1056.47	1760.67	-704.196	brown
107770814	3107.26	1056.45	2050.81	-994.361	brown
107810842	2725.83	1056.01	1669.82	-613.804	brown
107761962	2632.65	1055.78	1576.86	-521.079	brown
107781059	2880.91	1055.78	1825.14	-769.361	brown
107771362	2916.95	1055.45	1861.51	-806.063	brown
107788039	2928.45	1054.85	1873.59	-818.735	brown
107800320	2984.96	1054.69	1930.27	-875.583	brown
107825008	3159.92	1054.29	2105.63	-1051.34	brown
107813735	3860.98	1053.29	2807.68	-1754.39	brown
107810245	2915.41	1053.23	1862.18	-808.951	brown
107770088	2689.5	1053.04	1636.46	-583.427	brown
107776436	3185.37	1052.35	2133.02	-1080.68	brown
107815389	2753.49	1051.81	1701.69	-649.882	brown
107783372	3502.24	1051.67	2450.57	-1398.9	brown
107809109	3013.53	1051.3	1962.23	-910.939	brown
107816859	3482.72	1050.71	2432.01	-1381.29	brown
107796400	2760.48	1049.66	1710.83	-661.168	brown
novel.1721	2993.96	1049.64	1944.32	-894.687	brown
107792895	2593.7	1049.52	1544.18	-494.668	brown
107789388	3273.6	1049.33	2224.27	-1174.94	brown
107764309	2978.2	1049.14	1929.07	-879.931	brown
107817292	2797.27	1048.88	1748.39	-699.505	brown
107771380	2640.07	1046.98	1593.09	-546.113	brown
107790192	2991.64	1046.9	1944.74	-897.838	brown
107782454	2904.22	1046.5	1857.72	-811.218	brown
107816282	3064.36	1045.66	2018.7	-973.046	brown
107781834	2915.44	1045.24	1870.21	-824.971	brown
107811889	2958.09	1045.09	1913.01	-867.917	brown
107760311	3071.44	1044.45	2026.99	-982.543	brown
107773526	3044.64	1044.13	2000.52	-956.386	brown
107794315	3009.2	1043.99	1965.21	-921.214	brown
107793682	3159.58	1043	2116.58	-1073.59	brown
107814069	2813.56	1042.64	1770.92	-728.278	brown
107822822	3152.29	1042.33	2109.96	-1067.63	brown
107800990	3111.17	1042.07	2069.1	-1027.03	brown
107782202	2704.53	1041.7	1662.83	-621.127	brown
107803070	3304.28	1041.46	2262.82	-1221.37	brown
107810981	2602.5	1041.17	1561.33	-520.164	brown
107759755	2565.23	1040.8	1524.42	-483.621	brown
107770893	2921.83	1040.67	1881.16	-840.487	brown
107808852	2597.55	1040.47	1557.08	-516.609	brown
107764599	2981.27	1039.94	1941.33	-901.392	brown
107805655	3261.55	1039.48	2222.06	-1182.58	brown
107782325	3192.92	1039.29	2153.63	-1114.34	brown
107800203	3331.05	1038.94	2292.11	-1253.17	brown
107759167	2611.07	1036.85	1574.22	-537.369	brown
107827788	2713.18	1036.71	1676.47	-639.757	brown
107818307	3230.52	1036.71	2193.81	-1157.1	brown
107826399	2818.54	1036.39	1782.15	-745.759	brown
107773636	2837.32	1035.51	1801.8	-766.288	brown
107779554	2642.12	1035.4	1606.72	-571.323	brown
107771307	2980.12	1035.39	1944.73	-909.338	brown
107811195	2974.84	1035.2	1939.64	-904.445	brown
107828185	3158.99	1035.08	2123.91	-1088.83	brown
107797391	2752.77	1034.73	1718.04	-683.315	brown
107831340	2816.17	1034.67	1781.51	-746.84	brown
107820913	2493.05	1034.24	1458.81	-424.57	brown
107791415	2529.27	1034.24	1495.03	-460.796	brown
107830657	3116.12	1033.74	2082.38	-1048.65	brown
107817655	2955.57	1033.6	1921.97	-888.375	brown
107762687	2611.02	1033.2	1577.82	-544.616	brown
107769386	3177.12	1033.07	2144.05	-1110.98	brown
107809758	2687.39	1032.55	1654.84	-622.289	brown
107768013	3758.58	1031.88	2726.7	-1694.81	brown
107824971	2878.95	1031.86	1847.09	-815.224	brown
107763330	2813.34	1031.86	1781.47	-749.613	brown
107812085	3067.23	1031.73	2035.5	-1003.77	brown
107809251	3107.27	1031.59	2075.67	-1044.08	brown
107771310	2717.06	1031.26	1685.8	-654.545	brown
107817868	2568.71	1031.16	1537.56	-506.402	brown
107797424	3468.24	1031.02	2437.22	-1406.2	brown
107796318	2860.08	1030.81	1829.27	-798.465	brown
107827386	2906.41	1030.76	1875.66	-844.899	brown
107805048	3584.61	1030.74	2553.87	-1523.13	brown
107814112	2940.91	1030.22	1910.69	-880.469	brown
107785623	2826.21	1029.65	1796.56	-766.906	brown
107822131	2734.56	1029.01	1705.55	-676.535	brown
107795370	2795.43	1028.88	1766.55	-737.671	brown
107820834	3119.96	1028.62	2091.34	-1062.72	brown
novel.4141	2696.11	1027.37	1668.73	-641.359	brown
107828795	2804.13	1027.34	1776.79	-749.45	brown
107760207	2670.46	1027.08	1643.38	-616.297	brown
novel.2973	2830.96	1025.97	1804.99	-779.013	brown
107770826	2869.22	1025.92	1843.31	-817.391	brown
107795623	3470.96	1025.71	2445.25	-1419.54	brown
107799556	3205.26	1025.37	2179.89	-1154.52	brown
107779587	3165.05	1024.96	2140.1	-1115.14	brown
107767611	2933.54	1024.7	1908.84	-884.139	brown
107822143	2971.32	1024.61	1946.71	-922.092	brown
107799259	2865.42	1023.7	1841.72	-818.023	brown
107826530	3444.85	1023.45	2421.41	-1397.96	brown
107805062	2749.15	1023.28	1725.88	-702.599	brown
107782079	3743.4	1023.04	2720.36	-1697.33	brown
107818566	2778.16	1022.7	1755.46	-732.753	brown
107814899	2741.38	1022.69	1718.69	-696	brown
107768483	3220.9	1022.65	2198.26	-1175.61	brown
107793918	2938.47	1022.61	1915.87	-893.26	brown
107783183	3430.29	1022.57	2407.72	-1385.14	brown
107819760	2967.64	1021.83	1945.81	-923.98	brown
107801066	3204.45	1021.58	2182.87	-1161.28	brown
107811807	2905.3	1021.21	1884.09	-862.886	brown
107826158	3009.72	1021.21	1988.52	-967.311	brown
107765918	2722.78	1021.17	1701.61	-680.439	brown
107788572	3498.58	1020.5	2478.09	-1457.59	brown
107780452	2605.55	1020.31	1585.24	-564.923	brown
107826378	3247.74	1020.06	2227.68	-1207.61	brown
107804926	2882.02	1020.04	1861.98	-841.934	brown
107829828	2609.68	1019.91	1589.77	-569.857	brown
107785747	3164.42	1019.42	2145	-1125.58	brown
107809875	2719.77	1018.87	1700.9	-682.023	brown
107803150	2604.57	1018.22	1586.35	-568.13	brown
107793935	2813.2	1018	1795.2	-777.206	brown
107777701	2650.34	1017.22	1633.12	-615.895	brown
107772396	2821.2	1016.84	1804.35	-787.509	brown
107821052	2635.22	1015.53	1619.69	-604.159	brown
107805660	2581.77	1014.95	1566.82	-551.867	brown
107822142	2664.35	1014.09	1650.27	-636.177	brown
107811426	2608.32	1013.62	1594.7	-581.085	brown
107775367	2832.96	1013.25	1819.71	-806.462	brown
107824178	3293.19	1012.92	2280.28	-1267.36	brown
107759456	2813.91	1012.07	1801.84	-789.773	brown
107806500	2675.79	1011.96	1663.83	-651.866	brown
novel.5184	2680.78	1011.74	1669.04	-657.302	brown
107808580	3126.8	1011.18	2115.62	-1104.45	brown
107830774	2588.88	1010.99	1577.89	-566.902	brown
107823267	3852.29	1010.67	2841.62	-1830.96	brown
107797242	2562.28	1009.44	1552.84	-543.404	brown
107818030	2696.34	1009.27	1687.08	-677.811	brown
107760330	2766.55	1008.96	1757.59	-748.625	brown
107831832	3030.13	1008.87	2021.26	-1012.4	brown
107781513	2662.13	1007.88	1654.25	-646.377	brown
107803775	2660.72	1007.35	1653.37	-646.015	brown
107804820	3308.61	1006.19	2302.42	-1296.22	brown
107823915	2588.67	1006.13	1582.54	-576.417	brown
107789923	2789.31	1005.68	1783.63	-777.95	brown
107767231	2730.36	1005.42	1724.94	-719.513	brown
107815991	2599.88	1003.58	1596.3	-592.726	brown
107798825	3185.29	1003.26	2182.03	-1178.77	brown
107820252	2737.42	1002.83	1734.6	-731.768	brown
novel.246	3692.64	1002.6	2690.05	-1687.45	brown
107819812	2805.66	1002.47	1803.19	-800.724	brown
107767986	2836.76	1002.45	1834.3	-831.848	brown
107764979	2532.5	1002.38	1530.12	-527.737	brown
107832545	2545.5	1002.16	1543.34	-541.173	brown
107829936	2678.13	1002.05	1676.08	-674.032	brown
107827374	2696.4	1002.04	1694.35	-692.309	brown
107793523	3399.34	1001.74	2397.59	-1395.85	brown
107829890	2991.85	1001.32	1990.53	-989.212	brown
novel.1699	2746.9	1001.07	1745.83	-744.753	brown
107791688	3101.17	1000.82	2100.34	-1099.52	brown
107783953	2970.21	1000.67	1969.54	-968.867	brown
107816743	2942.72	1000.03	1942.69	-942.657	brown
107816632	2572.26	999.767	1572.49	-572.722	brown
107821206	2829.57	998.755	1830.82	-832.063	brown
107772803	2726.2	998.406	1727.79	-729.386	brown
107788056	2921.79	998.282	1923.5	-925.223	brown
107823464	3032.01	997.685	2034.32	-1036.64	brown
107771285	2595.61	997.055	1598.56	-601.503	brown
107789042	2595.34	996.992	1598.35	-601.359	brown
107811953	2458.95	996.9	1462.05	-465.149	brown
107774347	2486.83	996.717	1490.12	-493.398	brown
107802417	2701.91	995.832	1706.08	-710.244	brown
107810443	2831.36	995.153	1836.21	-841.053	brown
107806920	2988.58	994.94	1993.64	-998.699	brown
107822581	2804.57	994.552	1810.02	-815.467	brown
107763644	2705.85	994.203	1711.65	-717.446	brown
107827828	2620.04	994.029	1626.01	-631.978	brown
107815473	3274.75	992.851	2281.9	-1289.05	brown
107784942	2541.46	992.688	1548.77	-556.085	brown
107796197	2644.08	992.514	1651.57	-659.053	brown
107814341	2567.35	992.386	1574.96	-582.576	brown
107789419	2913.5	992.321	1921.18	-928.858	brown
107831120	3382.41	991.812	2390.6	-1398.79	brown
107816925	2717.24	991.726	1725.52	-733.792	brown
107769845	2654.7	991.314	1663.39	-672.072	brown
107793145	2572.15	991.267	1580.88	-589.614	brown
107779852	2746.66	990.979	1755.68	-764.704	brown
107772827	2813.34	990.889	1822.45	-831.564	brown
107832730	3172.9	990.73	2182.17	-1191.44	brown
107772826	2523.65	990.353	1533.29	-542.941	brown
107768222	2517.21	989.933	1527.27	-537.341	brown
107775402	2640.7	989.769	1650.93	-661.164	brown
107810217	2924.85	989.366	1935.49	-946.12	brown
107759441	2584	988.549	1595.45	-606.904	brown
107797178	3152.43	987.968	2164.47	-1176.5	brown
107787491	3119.14	987.929	2131.21	-1143.28	brown
107768693	2716.83	987.775	1729.05	-741.278	brown
107808957	2804.77	987.477	1817.3	-829.82	brown
107794485	2576.58	987.325	1589.26	-601.934	brown
107789483	2744.16	986.85	1757.31	-770.46	brown
107762982	3187.3	986.431	2200.87	-1214.44	brown
107800770	2519.4	986.094	1533.3	-547.21	brown
107812320	2905.27	985.404	1919.87	-934.466	brown
107807501	2782.96	984.832	1798.13	-813.298	brown
107812150	2675.33	984.802	1690.53	-705.727	brown
107765837	3021.06	984.635	2036.42	-1051.79	brown
107788427	2912.07	984.504	1927.57	-943.062	brown
107829727	2631.87	984.138	1647.73	-663.594	brown
107779345	2708.38	982.668	1725.71	-743.04	brown
107776855	2818.92	982.528	1836.39	-853.866	brown
107778750	3283.83	982.082	2301.74	-1319.66	brown
107813734	2917.46	981.918	1935.54	-953.621	brown
107827911	2532.54	981.335	1551.2	-569.87	brown
107819302	2499.09	981.165	1517.92	-536.759	brown
107830632	2582.87	981.091	1601.78	-620.691	brown
107824114	2715.18	980.778	1734.4	-753.624	brown
107826451	2611.71	980.299	1631.41	-651.108	brown
107831953	2902.94	979.353	1923.59	-944.234	brown
107808809	2608.38	978.652	1629.73	-651.075	brown
107823355	2953.63	978.472	1975.15	-996.682	brown
107760277	2872.4	977.874	1894.53	-916.653	brown
107770999	2753.37	977.77	1775.6	-797.833	brown
107832077	2695.96	977.486	1718.48	-740.994	brown
107807598	2678.31	977.212	1701.09	-723.882	brown
107826697	3115.39	975.842	2139.54	-1163.7	brown
107770294	2659.31	975.612	1683.7	-708.085	brown
107763721	2757.42	975.182	1782.24	-807.058	brown
107830982	2654.17	975.081	1679.09	-704.005	brown
107775655	3096.08	974.545	2121.54	-1146.99	brown
107777122	2644.77	974.443	1670.33	-695.888	brown
107777593	3035	974.264	2060.74	-1086.47	brown
107818658	2774.43	973.962	1800.47	-826.508	brown
107782930	2694.21	973.405	1720.81	-747.403	brown
107768111	3129.89	973.032	2156.86	-1183.83	brown
107777006	3059.05	972.656	2086.39	-1113.73	brown
107813163	2821.72	972.462	1849.26	-876.798	brown
107764130	2629.75	971.985	1657.77	-685.781	brown
107767938	2682.73	971.442	1711.28	-739.843	brown
107821050	2928.49	970.729	1957.76	-987.033	brown
107815412	2531.28	970.668	1560.61	-589.943	brown
107801721	2865.2	970.545	1894.66	-924.113	brown
107760047	2687.19	970.264	1716.93	-746.666	brown
107779069	2814.41	970.137	1844.27	-874.137	brown
107779756	2552.03	970.032	1581.99	-611.962	brown
107797328	2670.3	970.031	1700.27	-730.234	brown
107817364	2775.8	969.137	1806.66	-837.521	brown
107803780	2664.85	969.061	1695.79	-726.732	brown
107781756	2937.75	968.615	1969.13	-1000.52	brown
107779072	2429	968.594	1460.41	-491.818	brown
107797024	2714.14	968.577	1745.56	-776.985	brown
novel.160	2791.69	968.449	1823.24	-854.795	brown
107776699	2533.77	968.378	1565.39	-597.014	brown
107791277	3190	967.876	2222.13	-1254.25	brown
107792724	2629.48	967.374	1662.11	-694.732	brown
107764017	3281.26	967.096	2314.16	-1347.07	brown
novel.103	2756.24	967.046	1789.2	-822.149	brown
107773927	2780.86	966.251	1814.61	-848.362	brown
107830468	3074.25	965.976	2108.27	-1142.3	brown
107766493	2370.1	965.228	1404.87	-439.644	brown
107790078	3057.34	965.213	2092.12	-1126.91	brown
novel.3947	2744.9	965.181	1779.72	-814.536	brown
107786581	3049.64	965.074	2084.57	-1119.5	brown
107791231	3130.99	965.046	2165.94	-1200.9	brown
107799450	2615.91	964.977	1650.93	-685.953	brown
107815806	2846.1	964.87	1881.23	-916.358	brown
107819225	2588.53	964.626	1623.9	-659.277	brown
107808897	3784.12	964.578	2819.54	-1854.96	brown
107773758	3676.87	964.53	2712.34	-1747.81	brown
107802883	2557.07	964.208	1592.87	-628.658	brown
novel.2199	2509.61	963.756	1545.85	-582.098	brown
107803463	2471.87	962.975	1508.9	-545.922	brown
107783405	2996.53	962.503	2034.02	-1071.52	brown
107807996	2845.38	962.494	1882.89	-920.394	brown
107790662	2503.92	962.259	1541.66	-579.405	brown
107782563	2482.28	962.065	1520.22	-558.154	brown
107801729	2498.38	961.966	1536.41	-574.448	brown
107764611	2766.16	961.571	1804.59	-843.022	brown
107790802	2529.98	961.497	1568.48	-606.986	brown
107793763	2644.17	961.338	1682.83	-721.49	brown
107774899	2678.79	961.114	1717.68	-756.562	brown
107794015	3122.87	960.459	2162.41	-1201.95	brown
107770761	2841.53	960.32	1881.21	-920.893	brown
107777425	2811.37	959.549	1851.82	-892.267	brown
107828055	2654.36	958.977	1695.39	-736.41	brown
107765021	2631.84	958.573	1673.26	-714.69	brown
107809987	2609.38	958.283	1651.1	-692.818	brown
107781553	2648.67	957.96	1690.71	-732.746	brown
107795861	2502.93	957.851	1545.08	-587.231	brown
107768034	2813.62	957.794	1855.82	-898.028	brown
107763955	2868.93	957.712	1911.21	-953.503	brown
107826009	2499.04	957.003	1542.03	-585.032	brown
107786553	2729.29	956.923	1772.36	-815.439	brown
107821218	2716.46	956.467	1759.99	-803.523	brown
107784435	2475.04	956.203	1518.84	-562.636	brown
107774143	2508.16	956.082	1552.08	-596	brown
107776199	2684.61	955.994	1728.62	-772.628	brown
107781589	2794.3	955.864	1838.44	-882.576	brown
107768443	2584.25	955.457	1628.8	-673.339	brown
novel.1371	2351.74	955.185	1396.55	-441.367	brown
107760618	2502.03	954.908	1547.12	-592.213	brown
107800638	3210.44	954.809	2255.63	-1300.82	brown
107767414	2992.03	954.639	2037.39	-1082.75	brown
107797231	2683.21	953.913	1729.29	-775.38	brown
107802206	2571.45	953.099	1618.35	-665.252	brown
107798035	2854.89	953.01	1901.88	-948.871	brown
107762141	2817.89	952.016	1865.88	-913.861	brown
107800663	2839.79	951.84	1887.95	-936.114	brown
107796165	2709.33	951.384	1757.95	-806.567	brown
107813955	2568.28	951.139	1617.14	-666.001	brown
107813278	2382.31	951.117	1431.19	-480.078	brown
107799203	2638.98	950.206	1688.78	-738.573	brown
107819753	2585.65	950.127	1635.53	-685.4	brown
107797064	3242.05	949.28	2292.77	-1343.49	brown
107784199	2804.39	948.51	1855.88	-907.374	brown
107760898	3427.15	947.984	2479.17	-1531.18	brown
107769561	2309.45	947.645	1361.8	-414.159	brown
107759015	2511.97	947.531	1564.44	-616.911	brown
107828169	2969.11	947.293	2021.81	-1074.52	brown
107781895	3122.63	946.668	2175.96	-1229.29	brown
107821184	2655.81	946.346	1709.46	-763.118	brown
107760880	2595.27	946.254	1649.02	-702.766	brown
107763243	2796.1	946.118	1849.98	-903.864	brown
107769717	2867.1	945.673	1921.42	-975.75	brown
107793384	2840.21	945.33	1894.88	-949.55	brown
107760664	2636.74	945.175	1691.56	-746.388	brown
107821020	2559.96	944.878	1615.08	-670.206	brown
107797761	2537.04	944.412	1592.63	-648.218	brown
107765147	2884.86	944.308	1940.55	-996.242	brown
107805638	2418.93	944.092	1474.84	-530.748	brown
107777506	2464.13	943.631	1520.49	-576.863	brown
107799473	2512.41	943.316	1569.09	-625.774	brown
107792542	2738.03	943.142	1794.88	-851.743	brown
novel.4883	3208.8	942.625	2266.18	-1323.55	brown
107809729	2927.88	942.471	1985.41	-1042.94	brown
107830500	2339.76	941.915	1397.84	-455.926	brown
107775304	2773.99	941.603	1832.39	-890.785	brown
107780273	2961.59	941.22	2020.37	-1079.15	brown
107761147	2273.99	940.782	1333.21	-392.43	brown
107779034	2561.93	940.282	1621.65	-681.366	brown
107807992	2310.44	940.129	1370.31	-430.182	brown
107778559	3090.64	939.81	2150.83	-1211.02	brown
107786342	2824.14	939.584	1884.55	-944.969	brown
107765795	2350.17	939.302	1410.86	-471.562	brown
107777778	2406.44	938.742	1467.7	-528.955	brown
107827382	2311.27	938.544	1372.72	-434.18	brown
107811287	3505.42	937.958	2567.46	-1629.5	brown
107770686	2477.32	937.858	1539.46	-601.604	brown
107776753	2426.19	936.063	1490.13	-554.065	brown
107768807	2904.14	935.527	1968.62	-1033.09	brown
107792696	2465.77	935.361	1530.41	-595.047	brown
107767928	2628.9	934.763	1694.14	-759.377	brown
107826979	3494.29	934.642	2559.65	-1625.01	brown
107774623	2766.39	934.46	1831.93	-897.468	brown
107789597	3036.63	934.299	2102.33	-1168.03	brown
107797106	2718.93	934.21	1784.72	-850.51	brown
107825209	2969.31	934.174	2035.14	-1100.96	brown
107820843	2452.04	933.947	1518.09	-584.147	brown
107829975	2639.79	933.725	1706.06	-772.337	brown
107828814	2694.9	933.545	1761.35	-827.808	brown
107765258	2789.05	933.478	1855.57	-922.091	brown
107802592	2970.6	933.277	2037.32	-1104.04	brown
107820323	2717.58	933.061	1784.52	-851.459	brown
107830146	3271.41	932.198	2339.21	-1407.01	brown
107781818	2518.32	932.172	1586.15	-653.979	brown
107760488	2527.34	932.044	1595.3	-663.252	brown
107832572	2338.43	931.838	1406.59	-474.755	brown
107826307	2531.4	931.527	1599.88	-668.349	brown
107782411	2780	931.221	1848.78	-917.563	brown
107832253	2591.47	931.143	1660.32	-729.179	brown
107825821	2477.69	929.596	1548.09	-618.498	brown
107759927	2613.71	929.367	1684.35	-754.98	brown
107766654	2649.95	929.354	1720.59	-791.239	brown
107772815	2311.25	929.068	1382.18	-453.115	brown
107785452	2611.64	928.517	1683.13	-754.61	brown
107828003	2680.58	928.45	1752.13	-823.679	brown
107809360	2490.03	928.203	1561.83	-633.624	brown
107777792	3022.07	927.432	2094.64	-1167.2	brown
107816727	3179.15	926.91	2252.24	-1325.33	brown
107809442	2455.62	926.767	1528.86	-602.091	brown
107802596	2427.1	926.736	1500.36	-573.628	brown
107765191	2454.53	926.169	1528.36	-602.195	brown
107775400	2308.94	926.111	1382.83	-456.721	brown
107782681	3294.65	926.06	2368.59	-1442.53	brown
107791670	2640.06	926.006	1714.05	-788.043	brown
107773657	2637.64	925.617	1712.02	-786.407	brown
107817201	2622.1	925.526	1696.58	-771.049	brown
107796408	2563.56	925.314	1638.24	-712.93	brown
107789015	3436.68	924.893	2511.78	-1586.89	brown
107822682	2884.31	924.818	1959.49	-1034.68	brown
107798343	2313.79	924.295	1389.5	-465.203	brown
107831290	2286.52	924.164	1362.36	-438.194	brown
107798867	2393.87	923.919	1469.95	-546.032	brown
107788710	2646.59	923.752	1722.84	-799.088	brown
107802179	2716.04	923.751	1792.29	-868.539	brown
107791476	2609.28	923.548	1685.74	-762.188	brown
107784592	2499.95	923.505	1576.44	-652.937	brown
107797638	2966.7	923.413	2043.29	-1119.87	brown
107827060	2801.31	923.26	1878.05	-954.788	brown
107805868	3651.15	923.221	2727.93	-1804.71	brown
107766110	2695.96	922.914	1773.05	-850.133	brown
107760326	3041.76	922.376	2119.38	-1197.01	brown
107797205	2659.53	922.034	1737.5	-815.461	brown
107829227	2482.19	921.97	1560.22	-638.249	brown
107832637	2311.99	921.822	1390.16	-468.342	brown
107808299	2595.83	921.395	1674.43	-753.039	brown
107775814	2589.55	921.259	1668.29	-747.031	brown
107823800	3104.04	920.784	2183.25	-1262.47	brown
107809994	3125.67	920.399	2205.27	-1284.87	brown
107803171	2522.24	920.367	1601.87	-681.506	brown
107765860	2610.62	919.633	1690.99	-771.355	brown
107832441	3391.59	919.45	2472.14	-1552.69	brown
107803151	2464.04	919.37	1544.67	-625.297	brown
107799941	3055.55	919.353	2136.2	-1216.85	brown
107801289	2484.07	918.647	1565.42	-646.774	brown
107814951	2936.76	918.405	2018.35	-1099.95	brown
107825400	2375.04	918.393	1456.65	-538.254	brown
107827274	2884.14	918.373	1965.77	-1047.4	brown
107774394	2664.66	917.91	1746.75	-828.835	brown
107763141	2323.48	917.698	1405.78	-488.084	brown
107784517	2665.74	917.413	1748.33	-830.914	brown
107813698	2852.13	917.282	1934.85	-1017.57	brown
107831077	2374.36	917.193	1457.17	-539.973	brown
107822882	2611.48	917.031	1694.45	-777.422	brown
107786965	2670.39	916.115	1754.27	-838.155	brown
107788325	2668.41	915.635	1752.77	-837.14	brown
107764508	2556.27	915.353	1640.92	-725.57	brown
107777714	2760.29	915.328	1844.96	-929.634	brown
107820725	2592.84	915.158	1677.68	-762.52	brown
107797624	2710.14	915.039	1795.1	-880.065	brown
107825369	2920.77	915.02	2005.75	-1090.73	brown
novel.3934	3701.69	914.761	2786.92	-1872.16	brown
107800326	3385.54	914.151	2471.39	-1557.24	brown
novel.4413	2500.07	913.935	1586.13	-672.198	brown
107795766	2642.72	913.364	1729.36	-815.991	brown
107791161	3277.31	913.134	2364.18	-1451.04	brown
107824200	2325.62	913.117	1412.51	-499.388	brown
107791581	2908.18	913.115	1995.07	-1081.95	brown
107786494	2608.42	911.886	1696.54	-784.652	brown
107829146	2898.29	911.299	1987	-1075.7	brown
107811309	2269.88	911.274	1358.61	-447.336	brown
107782625	2669.82	911.144	1758.67	-847.53	brown
107784633	2552.41	910.88	1641.53	-730.65	brown
107798809	2890.7	910.83	1979.87	-1069.04	brown
107810609	2509.09	910.392	1598.7	-688.306	brown
107796294	2262.58	910.124	1352.46	-442.332	brown
107799297	2502.23	909.804	1592.43	-682.625	brown
107796159	2404.36	909.712	1494.64	-584.932	brown
novel.1032	2561.64	909.358	1652.28	-742.922	brown
107829921	2220.23	908.878	1311.35	-402.471	brown
107800014	2412.38	908.868	1503.52	-594.65	brown
107812849	2526.82	908.378	1618.44	-710.066	brown
107776278	2459.97	907.453	1552.52	-645.064	brown
107783606	3611.7	907.321	2704.38	-1797.06	brown
107776900	2396.5	907.095	1489.4	-582.309	brown
107782497	2618.99	906.959	1712.03	-805.074	brown
107761389	2201.45	906.923	1294.53	-387.607	brown
107761199	2877.06	906.905	1970.15	-1063.25	brown
107763477	2429.64	906.771	1522.87	-616.096	brown
107796224	2815.12	906.371	1908.75	-1002.38	brown
107821129	2595.4	905.853	1689.55	-783.694	brown
107815015	2758.06	905.776	1852.29	-946.509	brown
107767453	2323.05	905.663	1417.39	-511.729	brown
107787641	2228.78	905.234	1323.55	-418.314	brown
107793594	2521.69	905.15	1616.54	-711.392	brown
107779757	2448.19	905.017	1543.17	-638.153	brown
107810436	3292.02	904.861	2387.16	-1482.3	brown
107770317	2555.24	904.736	1650.5	-745.766	brown
107803599	2304.4	904.701	1399.7	-495.001	brown
107826929	2996.13	904.528	2091.6	-1187.07	brown
107774407	2819.73	904.492	1915.24	-1010.74	brown
107797129	2559.86	904.328	1655.54	-751.208	brown
107815754	3540.82	904.157	2636.67	-1732.51	brown
107810189	2340.39	903.53	1436.86	-533.335	brown
107823031	2388.52	903.009	1485.51	-582.499	brown
107761144	2939.45	902.793	2036.65	-1133.86	brown
107763291	2468.9	902.716	1566.19	-663.472	brown
107772764	3614.84	902.367	2712.48	-1810.11	brown
107812073	2312.39	901.851	1410.54	-508.685	brown
107800111	3103.6	901.694	2201.91	-1300.22	brown
107794905	2961.66	901.61	2060.05	-1158.44	brown
107819663	2422.15	901.385	1520.77	-619.381	brown
107764623	2217.89	900.797	1317.1	-416.3	brown
107767517	2369.48	900.512	1468.97	-568.461	brown
107787843	3160.16	899.986	2260.17	-1360.19	brown
107831717	3229.22	899.948	2329.28	-1429.33	brown
107801001	2494.36	899.812	1594.55	-694.737	brown
107810746	2553.53	899.781	1653.74	-753.963	brown
107788380	2756.88	899.178	1857.7	-958.526	brown
107766117	2994.62	898.878	2095.75	-1196.87	brown
107824932	3476.88	898.12	2578.76	-1680.64	brown
107810730	2553.97	897.775	1656.19	-758.418	brown
107797484	2693.77	897.518	1796.25	-898.737	brown
107802945	2552.27	897.433	1654.84	-757.408	brown
107808956	2363.22	897.315	1465.9	-568.589	brown
107809889	2355.82	896.458	1459.36	-562.902	brown
107778805	2762.81	896.432	1866.37	-969.941	brown
107791768	2770.59	896.329	1874.26	-977.933	brown
107786449	2465.6	896.058	1569.54	-673.479	brown
107775642	2779.05	895.967	1883.08	-987.115	brown
107778772	2771.18	895.686	1875.5	-979.811	brown
107763625	2657.93	895.5	1762.43	-866.93	brown
107791341	2485.95	894.374	1591.58	-697.204	brown
107817284	2859.03	893.738	1965.3	-1071.56	brown
107829308	2461.34	893.408	1567.93	-674.526	brown
107797626	2512.87	893.16	1619.71	-726.553	brown
107786743	3375.76	893.137	2482.63	-1589.49	brown
107779042	2336.56	892.587	1443.97	-551.387	brown
107783621	2894.48	892.394	2002.08	-1109.69	brown
107796946	2209.37	892.345	1317.03	-424.683	brown
107793556	2381.39	892.014	1489.38	-597.364	brown
107826626	2376.25	892.008	1484.24	-592.23	brown
107802509	2440.2	891.846	1548.35	-656.508	brown
107807618	3255.6	891.792	2363.8	-1472.01	brown
107804776	3027.54	891.319	2136.22	-1244.9	brown
107812931	2682.23	891.111	1791.12	-900.009	brown
107802178	2336.36	890.923	1445.44	-554.518	brown
107823739	2458.79	890.858	1567.93	-677.07	brown
107760858	2445.37	890.633	1554.74	-664.106	brown
107825719	2498	890.581	1607.42	-716.838	brown
107777955	3171.6	890.577	2281.02	-1390.44	brown
107786853	2876.01	890.293	1985.72	-1095.43	brown
107810964	2188.67	890.293	1298.38	-408.088	brown
107829878	2450.94	890.228	1560.71	-670.483	brown
107789059	2392.86	889.85	1503.01	-613.158	brown
107821053	2824.65	889.78	1934.87	-1045.09	brown
107787208	2670.05	889.66	1780.39	-890.733	brown
107796482	2880.13	889.613	1990.52	-1100.91	brown
107821228	2472.19	889.363	1582.83	-693.465	brown
107798033	2343.34	889.224	1454.11	-564.889	brown
107796520	2311	889.17	1421.83	-532.657	brown
107831828	2599.53	888.519	1711.01	-822.493	brown
107796319	2795.77	888.381	1907.39	-1019.01	brown
107764828	2388.61	888.231	1500.38	-612.144	brown
107779586	3035.31	887.977	2147.33	-1259.36	brown
107793532	2357.01	887.968	1469.04	-581.07	brown
107819053	2497.01	887.659	1609.35	-721.689	brown
107763533	3128.3	887.579	2240.72	-1353.14	brown
107794978	2670.52	887.244	1783.27	-896.029	brown
107803841	2296.65	887.219	1409.43	-522.215	brown
107777780	2221.07	886.761	1334.31	-447.549	brown
107814330	2279.04	886.719	1392.32	-505.598	brown
107772783	2359.57	885.879	1473.69	-587.81	brown
107801629	3017.3	885.822	2131.48	-1245.66	brown
107762679	2293.65	885.309	1408.35	-523.036	brown
107822435	3179.82	884.952	2294.87	-1409.91	brown
107765416	2300.53	884.505	1416.03	-531.524	brown
107790043	2241.61	883.5	1358.11	-474.606	brown
107808368	3182.59	883.495	2299.09	-1415.6	brown
107774995	2916.6	883.489	2033.11	-1149.62	brown
107789161	2473	882.817	1590.18	-707.363	brown
107769683	2370.49	882.465	1488.02	-605.558	brown
107759696	3010.08	881.357	2128.72	-1247.36	brown
107828663	2521.27	881.264	1640	-758.74	brown
107821503	2593.19	881.172	1712.01	-830.842	brown
107765981	3057.68	881.07	2176.61	-1295.54	brown
107797260	3355.79	881.024	2474.77	-1593.74	brown
107818232	2520.4	880.72	1639.68	-758.955	brown
107782957	2410.15	880.323	1529.82	-649.499	brown
107796025	2471.49	879.79	1591.7	-711.906	brown
107814129	3045.66	879.41	2166.25	-1286.84	brown
107774398	2253.42	879.259	1374.16	-494.903	brown
107808103	2827.69	879.067	1948.62	-1069.55	brown
novel.412	2677.93	878.919	1799.02	-920.097	brown
107769087	2475.85	878.883	1596.97	-718.088	brown
107813915	2953.71	878.809	2074.9	-1196.09	brown
107778948	2258.18	878.49	1379.69	-501.195	brown
107830059	2210.56	878.221	1332.34	-454.12	brown
107785158	2475.54	877.583	1597.96	-720.377	brown
107761091	2193.48	877.338	1316.14	-438.801	brown
107808538	2707.62	877.289	1830.33	-953.036	brown
107803166	2707.47	877.259	1830.21	-952.95	brown
107815514	2299.64	877.171	1422.46	-545.294	brown
107819232	2569.45	876.79	1692.66	-815.87	brown
107802366	2360.79	876.749	1484.04	-607.295	brown
107816844	2195.77	876.555	1319.22	-442.663	brown
107810670	2643.45	876.537	1766.92	-890.381	brown
107765362	2376.97	876.465	1500.5	-624.035	brown
107823741	2683.78	876.452	1807.33	-930.876	brown
107781632	2617.53	876.293	1741.24	-864.949	brown
107759212	2986.06	875.91	2110.15	-1234.24	brown
107822114	2165.17	875.292	1289.88	-414.586	brown
107832755	2238.92	875.097	1363.82	-488.727	brown
107820739	2553.1	874.96	1678.14	-803.175	brown
107800128	2418.54	874.352	1544.19	-669.837	brown
107793886	2561.48	874.05	1687.43	-813.38	brown
107766188	2450.69	873.991	1576.7	-702.712	brown
107803208	3254.15	873.934	2380.21	-1506.28	brown
107778719	2743.14	872.963	1870.18	-997.213	brown
107799468	2997.62	872.835	2124.78	-1251.95	brown
107778645	2800.59	872.729	1927.86	-1055.13	brown
107771177	3481.92	872.414	2609.5	-1737.09	brown
107829770	2472.31	872.363	1599.95	-727.584	brown
107783760	2558.94	871.941	1686.99	-815.053	brown
107788816	2385.55	871.307	1514.24	-642.938	brown
107797523	2083.75	870.901	1212.84	-341.943	brown
107828361	3163.3	870.465	2292.83	-1422.37	brown
107824460	2156.47	870.413	1286.05	-415.639	brown
107810458	2639.25	870.378	1768.87	-898.494	brown
novel.5183	2525.6	870.236	1655.37	-785.131	brown
107790746	2461.52	869.961	1591.56	-721.601	brown
novel.1414	3247.22	869.813	2377.41	-1507.59	brown
107771761	2658.42	869.725	1788.69	-918.968	brown
107809578	2572.09	869.696	1702.4	-832.699	brown
107794914	2792.97	869.566	1923.41	-1053.84	brown
107825900	2469.35	869.246	1600.1	-730.857	brown
107819000	2331.91	868.814	1463.1	-594.286	brown
107794556	2345.98	868.683	1477.3	-608.612	brown
107791190	2994.12	868.427	2125.7	-1257.27	brown
107810830	2739.95	868.386	1871.56	-1003.18	brown
107761583	2480.77	868.258	1612.51	-744.252	brown
107803906	2403.19	868.254	1534.93	-666.679	brown
107825570	2768.7	867.951	1900.75	-1032.8	brown
107806205	2275.39	867.89	1407.5	-539.607	brown
107766450	2334.15	867.872	1466.28	-598.409	brown
107815134	2428.89	867.707	1561.18	-693.472	brown
107773860	2470.53	867.682	1602.84	-735.163	brown
107831065	2901.3	867.637	2033.66	-1166.02	brown
107784486	2762.96	867.486	1895.48	-1027.99	brown
107765872	2764.46	867.169	1897.29	-1030.12	brown
107804853	2597.67	867.015	1730.65	-863.635	brown
107782225	2328.64	866.365	1462.27	-595.91	brown
107766356	2926.18	866.275	2059.91	-1193.63	brown
107797743	2476.13	866.186	1609.94	-743.756	brown
107796117	2436.12	865.846	1570.27	-704.428	brown
107778152	2549.55	865.762	1683.79	-818.03	brown
107818363	2356.91	865.475	1491.44	-625.962	brown
107803401	2606.98	864.95	1742.03	-877.075	brown
107814972	2369.3	864.934	1504.37	-639.433	brown
107776230	2232.23	864.42	1367.81	-503.388	brown
107792409	2298.44	864.245	1434.2	-569.953	brown
107791595	2408.45	864.153	1544.3	-680.143	brown
107815824	2446.4	864.112	1582.29	-718.181	brown
107814409	2388.82	863.578	1525.24	-661.666	brown
107820572	2293.8	863.288	1430.51	-567.226	brown
107811869	2245.33	862.588	1382.74	-520.148	brown
107816225	2366.52	862.488	1504.03	-641.542	brown
107787507	2170.91	862.173	1308.74	-446.567	brown
107795280	2780.25	861.871	1918.38	-1056.51	brown
107787423	2552.69	861.493	1691.2	-829.704	brown
107759349	2506.52	861.384	1645.13	-783.748	brown
107774142	2773.94	861.366	1912.58	-1051.21	brown
107807691	3024.06	861.19	2162.87	-1301.68	brown
107810880	3111.97	860.92	2251.05	-1390.13	brown
107823766	2573.52	860.904	1712.62	-851.713	brown
107797795	2660.3	860.553	1799.74	-939.189	brown
107776444	2476.91	860.319	1616.59	-756.275	brown
107804891	2569.52	860.297	1709.22	-848.923	brown
107779644	2180.02	860.223	1319.8	-459.578	brown
107827163	2776.4	859.718	1916.68	-1056.97	brown
107781944	2631.59	859.014	1772.58	-913.562	brown
107763183	2906.25	857.103	2049.15	-1192.05	brown
107808807	2397.53	857.019	1540.51	-683.494	brown
107822010	2620.07	856.808	1763.26	-906.452	brown
107761331	2178.91	856.507	1322.4	-465.892	brown
107820650	3522.65	855.744	2666.91	-1811.16	brown
107789030	2619.93	855.735	1764.19	-908.456	brown
107782665	2486.44	855.697	1630.74	-775.044	brown
107819803	2387.28	855.632	1531.65	-676.014	brown
107796964	2714.34	855.477	1858.86	-1003.38	brown
107796681	3336.9	855.257	2481.64	-1626.38	brown
107778361	2526.76	855.134	1671.62	-816.489	brown
107795555	2398.24	854.857	1543.38	-688.526	brown
107773530	2155.08	854.498	1300.59	-446.089	brown
107780556	2956.46	854.311	2102.15	-1247.84	brown
107786337	2523.06	853.769	1669.29	-815.521	brown
107796513	2855.3	853.617	2001.68	-1148.07	brown
107775004	2322.18	853.616	1468.56	-614.948	brown
107779058	2375.85	853.348	1522.5	-669.154	brown
107765410	2222.94	853.264	1369.68	-516.414	brown
107810540	2442.58	853.057	1589.52	-736.465	brown
107797995	2286.76	852.714	1434.04	-581.33	brown
107830202	2551.24	852.682	1698.56	-845.873	brown
107820466	2618.06	852.19	1765.87	-913.683	brown
107809492	2455.57	852.009	1603.56	-751.552	brown
107779628	3062.88	851.8	2211.08	-1359.28	brown
107795738	2324.56	851.798	1472.77	-620.967	brown
107809827	2859.94	851.515	2008.42	-1156.91	brown
107761084	2421	850.868	1570.13	-719.265	brown
107815070	2280.06	850.817	1429.25	-578.43	brown
107817593	2491.98	850.545	1641.44	-790.894	brown
107831039	2260.42	850.541	1409.88	-559.341	brown
107761752	2365.83	850.389	1515.44	-665.047	brown
107792906	2077.12	850.243	1226.87	-376.631	brown
107769455	2451.38	850.201	1601.18	-750.978	brown
107788472	2477.39	850.181	1627.21	-777.029	brown
107817394	2072.23	850.052	1222.17	-372.122	brown
107785713	2484.16	849.524	1634.63	-785.11	brown
107770943	2754.1	849.128	1904.97	-1055.84	brown
107821457	2864.99	848.637	2016.35	-1167.72	brown
107824848	2572.14	848.581	1723.56	-874.976	brown
107789417	2392.68	848.531	1544.15	-695.622	brown
107759692	2492.42	848.047	1644.37	-796.322	brown
107810225	2302.45	848.045	1454.41	-606.362	brown
107775290	2307.96	847.335	1460.62	-613.286	brown
107811803	3523.1	847.22	2675.88	-1828.66	brown
107805071	2168	846.987	1321.01	-474.027	brown
107794298	2789.97	846.657	1943.31	-1096.65	brown
107810682	2234.37	846.244	1388.13	-541.882	brown
107788347	2374.78	846.091	1528.69	-682.603	brown
107832813	2565.84	845.98	1719.86	-873.884	brown
107810908	2507.68	845.903	1661.78	-815.877	brown
107780725	3142.61	845.514	2297.1	-1451.59	brown
novel.892	2377.76	845.507	1532.25	-686.744	brown
107813731	2145.66	845.444	1300.22	-454.776	brown
107764060	3220.78	845.235	2375.54	-1530.31	brown
107830263	2984.2	845.055	2139.15	-1294.09	brown
107800470	2346.81	844.857	1501.96	-657.099	brown
107790560	2532.75	844.796	1687.95	-843.156	brown
107799108	2048.37	844.663	1203.71	-359.045	brown
107826183	2827.16	844.43	1982.73	-1138.3	brown
107782181	2181	843.938	1337.06	-493.125	brown
107805713	2303.44	843.923	1459.51	-615.592	brown
107803781	3060.69	843.511	2217.18	-1373.67	brown
107780171	2141.35	842.903	1298.45	-455.543	brown
107803666	2429.21	842.844	1586.36	-743.519	brown
107773252	2964.6	841.659	2122.94	-1281.28	brown
107759178	3085.4	841.605	2243.79	-1402.19	brown
107795913	3189.92	841.545	2348.37	-1506.83	brown
107824634	2680.94	840.734	1840.21	-999.474	brown
107771872	2777.72	840.114	1937.61	-1097.5	brown
107789025	2842.03	839.992	2002.04	-1162.05	brown
107808992	2371.53	839.894	1531.64	-691.742	brown
107789521	2546.69	839.873	1706.81	-866.941	brown
107759079	2215.88	839.423	1376.46	-537.036	brown
107812748	2554.24	839.187	1715.05	-875.861	brown
107773923	2801.99	839.037	1962.95	-1123.91	brown
107789687	2123.79	838.965	1284.83	-445.863	brown
107806635	2149.09	838.89	1310.2	-471.314	brown
107772219	2371.74	838.487	1533.25	-694.765	brown
107761279	2654.3	838.222	1816.08	-977.854	brown
107758995	2322.99	838.134	1484.86	-646.723	brown
107811243	2457.43	837.828	1619.61	-781.778	brown
107761550	2221.12	837.757	1383.36	-545.602	brown
novel.599	2540.12	837.445	1702.67	-865.229	brown
107799365	2315.95	837.088	1478.86	-641.773	brown
107792186	3535.46	837.066	2698.4	-1861.33	brown
107827672	3347.18	836.704	2510.48	-1673.78	brown
107815751	2862.08	836.414	2025.66	-1189.25	brown
107826558	2380.31	836.055	1544.25	-708.199	brown
107818973	2070.92	835.998	1234.92	-398.919	brown
107829822	3065.28	834.795	2230.49	-1395.69	brown
107766547	2268.2	834.554	1433.64	-599.089	brown
107759280	2286.27	834.476	1451.8	-617.321	brown
107807935	2673.14	834.215	1838.93	-1004.71	brown
107812621	2820.03	834.094	1985.94	-1151.84	brown
107802282	2345.83	834.032	1511.8	-677.763	brown
107827682	2190.97	833.063	1357.91	-524.849	brown
107781123	2516.56	833.006	1683.56	-850.55	brown
107815099	2118.36	832.354	1286.01	-453.653	brown
107790119	2316.21	832.016	1484.19	-652.178	brown
107827641	2583	831.818	1751.18	-919.365	brown
107794145	2380.05	831.708	1548.34	-716.632	brown
107762617	2314.47	831.649	1482.82	-651.168	brown
107778950	2380.42	831.367	1549.05	-717.685	brown
107805824	2347.56	831.188	1516.37	-685.179	brown
107766896	2512.67	831.021	1681.65	-850.626	brown
107791845	2266.74	830.978	1435.76	-604.783	brown
107804760	2213.28	830.88	1382.4	-551.518	brown
novel.4852	2319.51	830.257	1489.25	-658.992	brown
107793394	2945.19	830.105	2115.08	-1284.98	brown
107830165	2283.12	830.076	1453.05	-622.971	brown
107767573	2513.52	829.996	1683.52	-853.528	brown
107817598	2678.34	829.553	1848.79	-1019.23	brown
107781030	2286.64	828.94	1457.7	-628.764	brown
107762961	2888.78	828.919	2059.86	-1230.94	brown
107790040	2284.01	828.781	1455.23	-626.445	brown
107798023	2267.01	828.104	1438.91	-610.804	brown
107792773	2725.63	828.067	1897.57	-1069.5	brown
107800019	2629.71	827.895	1801.82	-973.922	brown
107780332	2172.78	827.665	1345.12	-517.451	brown
107822036	2841.38	827.625	2013.76	-1186.13	brown
107811239	2331.36	827.495	1503.86	-676.369	brown
107832386	2320.48	826.905	1493.58	-666.674	brown
107808652	3148.32	826.706	2321.62	-1494.91	brown
107786118	2175.12	826.688	1348.43	-521.747	brown
107819151	2512.23	826.499	1685.73	-859.229	brown
107787210	2558.62	826.449	1732.17	-905.72	brown
107771544	2180.47	826.059	1354.41	-528.355	brown
107809977	2244.59	826.015	1418.58	-592.564	brown
107759137	2182.72	825.914	1356.81	-530.892	brown
107806124	2727.13	825.909	1901.22	-1075.31	brown
107822634	2773.23	825.907	1947.33	-1121.42	brown
107825960	2225.38	825.676	1399.7	-574.023	brown
107788652	2256.71	825.626	1431.09	-605.461	brown
107765235	2355.17	825.551	1529.62	-704.07	brown
107776706	2464.25	825.542	1638.71	-813.165	brown
novel.1947	2443.37	825.504	1617.87	-792.363	brown
107813041	2138.55	825.419	1313.13	-487.71	brown
107821453	3168.79	825.261	2343.53	-1518.27	brown
107773288	3143.74	825.114	2318.63	-1493.51	brown
novel.1071	2435.24	824.932	1610.31	-785.381	brown
107811588	2571.6	824.929	1746.67	-921.738	brown
107771721	2221.1	824.752	1396.35	-571.6	brown
107793120	2248.92	824.108	1424.82	-600.707	brown
107801525	2191.16	824.107	1367.05	-542.943	brown
107787172	2464.8	824.034	1640.77	-816.733	brown
107765349	2261.9	823.929	1437.97	-614.042	brown
107775688	2136.06	823.806	1312.25	-488.443	brown
107780371	2172.99	823.62	1349.37	-525.749	brown
107783605	2074.82	823.491	1251.33	-427.839	brown
107827105	2503.13	823.388	1679.75	-856.358	brown
107829587	2197.52	823.336	1374.18	-550.845	brown
107771737	2139.74	822.975	1316.76	-493.789	brown
107810044	2555.42	822.788	1732.63	-909.842	brown
107799230	2860.19	822.667	2037.52	-1214.86	brown
107798208	2258.71	822.638	1436.07	-613.43	brown
107790476	2320.89	822.009	1498.88	-676.874	brown
107784652	2841.9	821.889	2020.01	-1198.12	brown
107794152	2270.98	821.485	1449.5	-628.011	brown
107826018	2272.53	821.411	1451.12	-629.707	brown
107777655	2471.21	820.741	1650.47	-829.726	brown
107809500	2167.63	820.191	1347.44	-527.248	brown
107821438	2164.78	820.135	1344.64	-524.509	brown
107790870	2225.42	819.635	1405.78	-586.149	brown
107777290	2307.31	819.318	1487.99	-668.671	brown
107817972	3192.45	819.16	2373.29	-1554.13	brown
107776728	2195.48	819.1	1376.38	-557.283	brown
107765797	2155.84	818.742	1337.1	-518.361	brown
107776872	2022.27	818.662	1203.61	-384.945	brown
107765809	2813.25	818.391	1994.86	-1176.47	brown
107772810	3280.35	818.355	2461.99	-1643.64	brown
107794773	2582.69	817.857	1764.84	-946.981	brown
107799435	2308.43	817.698	1490.73	-673.035	brown
107774647	2950.83	817.364	2133.47	-1316.1	brown
107819198	2146.48	816.568	1329.91	-513.345	brown
107829046	2058	816.389	1241.61	-425.221	brown
107802580	2308.08	816.011	1492.06	-676.053	brown
107777304	2203.42	815.889	1387.53	-571.643	brown
107767407	2377.48	815.721	1561.76	-746.039	brown
107787279	3286.25	815.541	2470.71	-1655.16	brown
107768132	2320.88	815.226	1505.65	-690.428	brown
107801160	2156.34	815.22	1341.12	-525.903	brown
107765969	2896.24	815.04	2081.2	-1266.16	brown
107792669	2707.13	814.853	1892.28	-1077.42	brown
107790143	2245.63	814.706	1430.92	-616.213	brown
107803589	2583.59	814.246	1769.34	-955.095	brown
107796677	2235.92	813.627	1422.29	-608.667	brown
107764140	3053.02	812.903	2240.12	-1427.21	brown
107796618	2301.3	812.897	1488.4	-675.503	brown
107812104	2971.1	812.708	2158.39	-1345.68	brown
107767974	3431.75	812.45	2619.3	-1806.85	brown
107823844	2716.97	812.328	1904.64	-1092.31	brown
107804220	2745.17	811.724	1933.45	-1121.73	brown
107785370	2993.72	811.681	2182.04	-1370.36	brown
107775523	2385.26	811.311	1573.95	-762.636	brown
107777855	2020.6	811.243	1209.36	-398.115	brown
107763175	2205.99	810.934	1395.06	-584.124	brown
107789790	2621.11	810.485	1810.63	-1000.14	brown
107808424	2311.76	810.357	1501.41	-691.05	brown
107811326	2312.68	809.965	1502.72	-692.754	brown
107782154	2021.13	809.888	1211.24	-401.354	brown
107808629	2156.23	809.779	1346.46	-536.677	brown
107777306	2429.37	808.096	1621.27	-813.179	brown
107789665	2412.43	807.58	1604.85	-797.268	brown
107800590	2480.73	807.333	1673.4	-866.066	brown
novel.3241	2410.04	806.924	1603.12	-796.192	brown
107804675	2176.54	806.879	1369.66	-562.778	brown
107832510	2815.01	806.661	2008.35	-1201.69	brown
107801130	2618.91	806.626	1812.29	-1005.66	brown
107822995	2196.75	806.421	1390.33	-583.905	brown
107830179	2215.81	805.846	1409.97	-604.12	brown
107784752	2094.44	805.833	1288.61	-482.779	brown
107831306	2379.69	805.782	1573.91	-768.131	brown
107782313	2132.57	805.392	1327.17	-521.782	brown
107794992	2021.21	805.048	1216.16	-411.112	brown
107803121	3071.53	804.934	2266.6	-1461.67	brown
107790670	2136.15	804.72	1331.43	-526.711	brown
107761098	2440.04	804.093	1635.95	-831.858	brown
107810206	2088.37	804.083	1284.28	-480.2	brown
107827610	2217	803.935	1413.06	-609.126	brown
novel.3169	2171.01	803.897	1367.12	-563.218	brown
107793189	2220.93	803.453	1417.47	-614.021	brown
107785589	2294.45	802.455	1491.99	-689.539	brown
107805883	2838.9	802.151	2036.75	-1234.6	brown
107773867	2165.77	802.145	1363.62	-561.475	brown
107801651	3045.39	801.705	2243.68	-1441.98	brown
107809781	3072.3	801.666	2270.64	-1468.97	brown
107818723	2197.56	801.406	1396.16	-594.751	brown
107828527	2570.11	799.9	1770.21	-970.314	brown
107821114	2273.94	799.442	1474.5	-675.057	brown
107816718	2651.45	799.357	1852.1	-1052.74	brown
107761092	2122.4	799.117	1323.28	-524.162	brown
107794486	2779.25	798.726	1980.52	-1181.79	brown
107814432	2866.19	798.404	2067.79	-1269.38	brown
107791705	3204.93	798.144	2406.79	-1608.64	brown
107819222	2074.09	797.869	1276.22	-478.354	brown
107810600	2221.8	797.735	1424.07	-626.335	brown
107796082	2480.36	797.536	1682.82	-885.285	brown
107817053	2229.9	797.5	1432.4	-634.903	brown
107812227	2019.82	797.382	1222.44	-425.054	brown
107825961	2989.86	797.12	2192.74	-1395.62	brown
107808647	2964.98	796.956	2168.02	-1371.07	brown
107762801	2142.82	796.787	1346.03	-549.242	brown
107811167	2500.15	796.651	1703.5	-906.848	brown
107825443	2064.81	796.351	1268.46	-472.105	brown
107811269	2184.01	796.229	1387.78	-591.553	brown
107787830	2302.66	795.338	1507.32	-711.98	brown
107794760	2189.14	795.316	1393.82	-598.504	brown
107782395	2732.65	794.81	1937.84	-1143.03	brown
107801664	2698.37	794.699	1903.67	-1108.97	brown
107763311	2572.59	794.48	1778.11	-983.631	brown
107801876	2910.67	794.408	2116.26	-1321.85	brown
107785192	2039.51	794.364	1245.14	-450.779	brown
107764384	2468.35	794.223	1674.12	-879.901	brown
107806704	2467.98	794.041	1673.94	-879.897	brown
107778399	2222.48	793.406	1429.07	-635.667	brown
107819634	2089.39	793.144	1296.24	-503.098	brown
107792003	2940.36	793.136	2147.23	-1354.09	brown
107798544	2695.99	792.752	1903.24	-1110.49	brown
107776126	2559.34	792.716	1766.63	-973.909	brown
107770320	2153.65	792.682	1360.97	-568.288	brown
107788970	2055.69	792.096	1263.6	-471.501	brown
107797059	2381.34	792.006	1589.33	-797.324	brown
107810996	2165.21	791.76	1373.45	-581.693	brown
107772120	2412.45	791.71	1620.74	-829.027	brown
107815702	2082.61	791.589	1291.02	-499.433	brown
107785922	2914.22	791.32	2122.9	-1331.58	brown
107824830	2239.78	791.064	1448.71	-657.647	brown
107829879	2442.37	790.208	1652.16	-861.953	brown
107818528	2170.2	789.596	1380.6	-591.008	brown
107827345	2685.75	789.247	1896.5	-1107.25	brown
107782003	2266.18	788.937	1477.24	-688.303	brown
107793365	2221.58	788.743	1432.84	-644.092	brown
107809364	2408.2	788.684	1619.52	-830.833	brown
107812234	2322.47	788.534	1533.93	-745.399	brown
107803705	2570.54	788.47	1782.07	-993.597	brown
107812585	3189.11	787.84	2401.27	-1613.43	brown
107779383	2130.65	787.795	1342.85	-555.058	brown
107758987	2250.26	787.658	1462.6	-674.943	brown
107785813	2234.09	787.516	1446.58	-659.059	brown
107827315	2691.07	787.177	1903.89	-1116.71	brown
107765078	2439.72	786.763	1652.96	-866.197	brown
107773963	2522.17	786.761	1735.41	-948.645	brown
107772675	2211.03	786.533	1424.5	-637.965	brown
107830000	3472.1	786.438	2685.66	-1899.22	brown
107820871	2713.08	785.96	1927.12	-1141.16	brown
107816953	2059.39	785.686	1273.7	-488.012	brown
107792493	2678.57	785.633	1892.93	-1107.3	brown
107806804	2225.57	785.594	1439.98	-654.383	brown
107775252	2538.08	785.37	1752.71	-967.34	brown
107805514	2248.42	784.948	1463.47	-678.52	brown
107786411	2424.45	784.081	1640.37	-856.292	brown
107760595	2178.92	783.893	1395.03	-611.138	brown
107760340	2758.02	783.787	1974.23	-1190.45	brown
107811865	2286.3	783.781	1502.52	-718.735	brown
107762899	2347.44	783.6	1563.84	-780.24	brown
107812200	2802.03	783.362	2018.66	-1235.3	brown
107829625	2773.81	782.666	1991.14	-1208.48	brown
107779297	2170.51	782.581	1387.93	-605.353	brown
107823127	2668.82	782.509	1886.31	-1103.81	brown
107781598	2772.37	782.39	1989.98	-1207.59	brown
107799818	2123.75	781.673	1342.07	-560.399	brown
107771550	2076.7	781.335	1295.37	-514.032	brown
107830201	1994.9	781.032	1213.87	-432.841	brown
107803932	2462.13	779.947	1682.19	-902.241	brown
107821179	2357.35	779.642	1577.7	-798.062	brown
107761601	2612.15	779.23	1832.92	-1053.69	brown
107820311	2473.05	779.197	1693.85	-914.656	brown
107805037	2246.9	778.958	1467.94	-688.979	brown
107783755	2150.25	778.805	1371.44	-592.64	brown
107788506	2670.02	778.601	1891.42	-1112.82	brown
107778186	3068.21	778.538	2289.67	-1511.13	brown
107784267	2221.2	777.972	1443.23	-665.257	brown
novel.1181	2165.95	777.166	1388.78	-611.616	brown
107810134	2175.82	777.06	1398.76	-621.698	brown
107777832	2037.72	776.835	1260.89	-484.053	brown
107824020	2017.68	775.642	1242.04	-466.401	brown
107784994	2027.89	775.636	1252.25	-476.616	brown
novel.3579	2391.72	775.204	1616.52	-841.313	brown
107780940	2511.32	775.043	1736.28	-961.237	brown
107768615	2826.48	774.471	2052.01	-1277.54	brown
107773648	2178.09	773.667	1404.42	-630.757	brown
107783984	2364.65	773.617	1591.03	-817.411	brown
107797065	2634.44	773.325	1861.11	-1087.79	brown
107769694	2531.18	773.215	1757.96	-984.746	brown
107810384	1902.32	773.214	1129.1	-355.891	brown
107764930	1899.08	773.016	1126.06	-353.043	brown
107823818	2334.54	772.966	1561.57	-788.605	brown
107787080	2422.08	772.889	1649.19	-876.299	brown
107782949	1901.06	772.846	1128.21	-355.364	brown
107769512	2914.14	772.69	2141.45	-1368.76	brown
107803869	2045.22	772.677	1272.54	-499.867	brown
107794855	2130.11	772.544	1357.57	-585.026	brown
107816246	2187.96	772.036	1415.93	-643.891	brown
107762139	2258.63	771.813	1486.81	-715	brown
107798616	2121.53	771.778	1349.75	-577.971	brown
107826315	2071.92	771.515	1300.41	-528.894	brown
107792559	2308.01	771.334	1536.68	-765.342	brown
107776443	2550.07	771.186	1778.88	-1007.7	brown
107772568	2047.86	771.154	1276.71	-505.552	brown
107778461	2879.41	769.456	2109.95	-1340.49	brown
107768551	1995.97	769.023	1226.94	-457.919	brown
107764537	2063.94	768.9	1295.04	-526.14	brown
107774649	1887.98	767.843	1120.14	-352.294	brown
107797441	2227.2	767.805	1459.39	-691.587	brown
107786160	2343.63	767.446	1576.19	-808.74	brown
107761648	2287.59	767.35	1520.24	-752.891	brown
107818951	3007.37	766.988	2240.38	-1473.4	brown
107762248	1969.94	766.844	1203.1	-436.254	brown
107792600	2087.64	766.058	1321.59	-555.528	brown
107822012	2362.91	766.053	1596.85	-830.801	brown
107759370	2295.11	765.643	1529.47	-763.827	brown
107765793	2566.07	765.599	1800.47	-1034.87	brown
novel.4554	2796.88	765.439	2031.44	-1266	brown
107780567	2282.63	763.817	1518.82	-754.999	brown
107830214	3169.21	763.717	2405.5	-1641.78	brown
107776580	2247.95	763.713	1484.24	-720.525	brown
107778783	2193.01	763.603	1429.41	-665.803	brown
107799675	2034.4	763.359	1271.05	-507.687	brown
107822251	2089.03	762.846	1326.19	-563.342	brown
107830614	1995.12	762.691	1232.43	-469.737	brown
107780906	2491.77	761.891	1729.88	-967.991	brown
107796196	1807.33	761.071	1046.26	-285.189	brown
107773236	2202.42	760.55	1441.87	-681.323	brown
107803246	2911.33	760.35	2150.98	-1390.63	brown
107818631	2399.96	760.294	1639.67	-879.375	brown
107794545	2575.77	760.003	1815.77	-1055.77	brown
107780821	2727.22	759.873	1967.35	-1207.47	brown
107765291	2261.57	759.73	1501.84	-742.112	brown
novel.4070	1996.08	759.576	1236.51	-476.93	brown
107794130	2246.91	759.442	1487.47	-728.024	brown
107806904	2184.79	758.983	1425.81	-666.825	brown
107792017	3057.52	758.966	2298.55	-1539.59	brown
107796245	2098.44	758.735	1339.71	-580.974	brown
107829461	2335.84	758.735	1577.11	-818.37	brown
107816664	2178.53	758.725	1419.8	-661.076	brown
107788152	1953.67	758.424	1195.24	-436.819	brown
107787174	1908.66	757.725	1150.94	-393.214	brown
107799692	2918.34	757.616	2160.73	-1403.11	brown
107767134	1932.64	757.607	1175.03	-417.425	brown
107795800	2331.41	757.312	1574.1	-816.787	brown
107783822	2121.18	757.036	1364.15	-607.11	brown
107788402	2199.76	757.022	1442.74	-685.714	brown
107823726	2133.74	756.815	1376.92	-620.108	brown
107767512	2556.21	756.668	1799.54	-1042.88	brown
107806901	2154.86	756.579	1398.28	-641.703	brown
107779798	2771.14	756.149	2014.99	-1258.84	brown
107832152	2085.85	755.707	1330.14	-574.437	brown
107759939	1899.9	755.677	1144.22	-388.544	brown
107786394	2493.44	755.647	1737.8	-982.151	brown
107821340	2951.82	755.466	2196.35	-1440.89	brown
107814651	2142.5	755.419	1387.08	-631.661	brown
107810359	3000.52	754.954	2245.57	-1490.61	brown
novel.2782	2090.6	754.727	1335.87	-581.142	brown
107806853	2024.12	754.69	1269.43	-514.743	brown
107818356	2023.68	754.677	1269	-514.322	brown
107791052	2395.43	754.445	1640.98	-886.54	brown
107781539	1910.06	754.43	1155.64	-401.205	brown
107782823	2637.6	753.646	1883.95	-1130.3	brown
107824898	2635.15	753.17	1881.98	-1128.81	brown
107787638	2627.32	752.945	1874.37	-1121.43	brown
107791617	2342.87	752.768	1590.1	-837.334	brown
novel.325	2221.18	752.606	1468.58	-715.973	brown
107767074	1998.56	752.557	1246.01	-493.449	brown
107832650	2242.92	752.505	1490.41	-737.906	brown
107804188	2533.57	752.467	1781.11	-1028.64	brown
107829616	2180.88	752.459	1428.42	-675.96	brown
107804369	1928.49	752.372	1176.12	-423.75	brown
107786279	2052.98	752.319	1300.66	-548.342	brown
107777223	1957.37	752.25	1205.12	-452.871	brown
107789339	2146.39	752.154	1394.23	-642.079	brown
107772173	2649.92	751.82	1898.1	-1146.28	brown
107797675	2165.93	751.631	1414.3	-662.671	brown
107829225	2229.51	751.334	1478.17	-726.838	brown
107827843	2169.13	751.273	1417.85	-666.579	brown
107817063	1935.52	750.914	1184.6	-433.687	brown
107762854	2187.85	750.618	1437.23	-686.615	brown
107814601	2178.15	750.501	1427.65	-677.147	brown
107831504	2429.54	750.305	1679.23	-928.927	brown
107767666	2730.81	750.192	1980.62	-1230.43	brown
107813668	2843.06	750.14	2092.92	-1342.78	brown
107767221	2561.35	750.126	1811.23	-1061.1	brown
107803068	1953.74	750.054	1203.69	-453.637	brown
107778711	1990.94	749.696	1241.25	-491.55	brown
107772040	2127.85	749.462	1378.39	-628.927	brown
107778704	2164.8	748.578	1416.23	-667.647	brown
107773572	2490.28	748.019	1742.26	-994.237	brown
107759492	2295.56	747.957	1547.6	-799.646	brown
107774705	1932.96	747.517	1185.44	-437.922	brown
107819025	2375.93	747.44	1628.49	-881.052	brown
107776968	2066.72	747.42	1319.3	-571.883	brown
107800540	2387.63	747.041	1640.58	-893.542	brown
107802930	2087.68	746.323	1341.36	-595.037	brown
107777172	2027.29	746.322	1280.96	-534.643	brown
107794920	2026.17	746.007	1280.17	-534.16	brown
107801162	2186.79	745.917	1440.87	-694.954	brown
107817051	2349.06	745.388	1603.67	-858.284	brown
107794789	2250.1	745.371	1504.73	-759.357	brown
107821371	2287.86	745.361	1542.5	-797.137	brown
107767946	2323.14	745.314	1577.82	-832.506	brown
107831129	2212.97	744.684	1468.29	-723.602	brown
novel.61	1937.19	744.556	1192.63	-448.073	brown
107807036	3054.48	744.089	2310.39	-1566.3	brown
107809137	2644.55	744.061	1900.49	-1156.43	brown
107782836	2491.91	743.87	1748.04	-1004.17	brown
107765620	2253.39	743.599	1509.79	-766.192	brown
107806607	2286.8	743.583	1543.22	-799.636	brown
107823993	2773.98	743.511	2030.47	-1286.96	brown
107761730	2798.66	743.034	2055.63	-1312.59	brown
107784891	2083.55	742.804	1340.75	-597.942	brown
107776752	2941.89	742.681	2199.21	-1456.53	brown
107822616	2747.38	742.489	2004.89	-1262.4	brown
107814991	2047.7	742.259	1305.44	-563.179	brown
107788727	2837.02	742.036	2094.99	-1352.95	brown
107778949	2089.17	741.895	1347.27	-605.379	brown
107761269	1935.46	741.837	1193.62	-451.783	brown
107774597	2400.57	741.689	1658.88	-917.194	brown
107760373	2306.81	741.564	1565.25	-823.684	brown
107782260	1987.76	741.383	1246.38	-504.995	brown
novel.4389	2080.15	741.294	1338.85	-597.56	brown
107788408	1950.77	741.113	1209.66	-468.544	brown
107772759	2607.29	740.829	1866.46	-1125.63	brown
107773956	2040.82	740.485	1300.34	-559.85	brown
107821111	2600.19	740.035	1860.15	-1120.12	brown
107809798	1837.59	740.025	1097.56	-357.539	brown
107830332	2204.42	739.807	1464.61	-724.803	brown
107782283	1887.52	739.758	1147.77	-408.007	brown
107783300	2536.72	739.58	1797.14	-1057.56	brown
107791792	2177.03	739.357	1437.67	-698.315	brown
107814191	2289.7	739.228	1550.47	-811.246	brown
107780199	2024.23	739.153	1285.08	-545.926	brown
107794538	1845.29	739.066	1106.23	-367.162	brown
107785592	1876.21	738.77	1137.44	-398.67	brown
107782098	2102.52	738.636	1363.88	-625.246	brown
107803940	2308.95	738.611	1570.34	-831.731	brown
107777473	2591.24	738.538	1852.71	-1114.17	brown
107828870	2075.61	738.483	1337.12	-598.639	brown
107821401	2074.42	738.343	1336.08	-597.737	brown
107792698	2309.05	738.329	1570.72	-832.387	brown
107827754	2218.95	738.139	1480.81	-742.669	brown
107802304	2079.09	738.027	1341.06	-603.033	brown
107807110	2619.53	737.948	1881.58	-1143.64	brown
107768856	2275.1	737.728	1537.38	-799.648	brown
107804940	2211.92	737.309	1474.61	-737.301	brown
107781762	2116.92	737.161	1379.76	-642.595	brown
107798763	1956.59	736.843	1219.74	-482.902	brown
107826698	1987.95	736.643	1251.31	-514.662	brown
107778312	2118.17	736.573	1381.6	-645.022	brown
107787500	2219.26	736.368	1482.89	-746.519	brown
107803785	2116.86	735.747	1381.11	-645.366	brown
107816741	2907.78	735.298	2172.48	-1437.19	brown
107814256	2070.06	734.912	1335.15	-600.238	brown
107805206	2295.76	734.677	1561.08	-826.405	brown
107791083	2142.06	734.422	1407.64	-673.217	brown
107815259	2921.22	734.378	2186.85	-1452.47	brown
107830863	2147.49	734.002	1413.49	-679.488	brown
107777846	2671.44	733.489	1937.95	-1204.46	brown
107771723	1975.69	732.495	1243.2	-510.704	brown
107824525	2392.39	732.381	1660.01	-927.629	brown
107805410	2097.38	732.266	1365.11	-632.845	brown
107789023	2099.84	731.83	1368.01	-636.185	brown
107828854	1928.77	731.129	1197.64	-466.514	brown
107769467	2943.43	731.061	2212.37	-1481.3	brown
107761152	2096.33	730.972	1365.35	-634.383	brown
novel.224	2062.84	730.476	1332.36	-601.885	brown
107771583	1894.28	730.253	1164.03	-433.775	brown
107771778	2109.9	730.224	1379.68	-649.452	brown
107797637	2038.77	729.652	1309.12	-579.463	brown
107813991	2408.15	729.645	1678.51	-948.86	brown
107775797	2008.41	729.461	1278.95	-549.488	brown
107769715	2280.58	729.302	1551.28	-821.974	brown
novel.787	2123.94	728.757	1395.18	-666.424	brown
107790164	2813.36	728.679	2084.68	-1356	brown
107802702	2326.06	728.364	1597.7	-869.335	brown
107785767	2175.6	728.363	1447.24	-718.878	brown
107815254	2232.35	728.323	1504.03	-775.706	brown
novel.5736	1861.21	727.801	1133.4	-405.603	brown
107791893	2021.34	727.697	1293.64	-565.942	brown
107821871	2136.04	727.628	1408.41	-680.785	brown
107806705	2343.72	727.425	1616.29	-888.87	brown
107821662	2024.53	727.2	1297.33	-570.13	brown
107767372	2531.12	726.965	1804.15	-1077.19	brown
107771123	2915.65	726.867	2188.78	-1461.91	brown
107832030	2084.31	726.756	1357.55	-630.797	brown
107827634	2462.23	726.606	1735.62	-1009.02	brown
107810095	2428.53	726.545	1701.99	-975.441	brown
107826801	1999.97	726.521	1273.45	-546.926	brown
107786148	2081.44	726.454	1354.99	-628.533	brown
107805318	2051.95	726.379	1325.57	-599.19	brown
107766656	2016.89	726.278	1290.61	-564.333	brown
107806732	1990.09	726.24	1263.85	-537.614	brown
107764740	2439.53	725.634	1713.9	-988.266	brown
107811373	2010.42	725.539	1284.88	-559.341	brown
107784902	2256.23	725.434	1530.79	-805.359	brown
107829813	1952.46	725.324	1227.13	-501.811	brown
107767352	2496.65	725.152	1771.5	-1046.35	brown
107803555	2159.9	725.118	1434.78	-709.664	brown
107822109	2658.56	724.524	1934.03	-1209.51	brown
107822572	1854.3	724.46	1129.84	-405.375	brown
107762383	2164.31	724.025	1440.28	-716.259	brown
107793442	2193.48	723.927	1469.55	-745.626	brown
107804395	2077.37	723.713	1353.66	-629.949	brown
107788662	2080.65	723.384	1357.27	-633.885	brown
107786363	1902.54	723.232	1179.31	-456.074	brown
107810426	2143.87	722.999	1420.87	-697.872	brown
107787545	2060.96	722.087	1338.87	-616.781	brown
107784619	2006.4	721.348	1285.05	-563.7	brown
107775626	2099.26	721.241	1378.02	-656.781	brown
107821224	2009.28	720.722	1288.56	-567.84	brown
107765857	2723.82	720.389	2003.43	-1283.04	brown
107791054	2583.68	719.987	1863.69	-1143.7	brown
107783505	2689.78	719.622	1970.16	-1250.54	brown
107805006	2283.25	719.602	1563.64	-844.041	brown
107771372	1977.07	719.329	1257.74	-538.415	brown
107776947	2279.92	719.081	1560.84	-841.758	brown
107805931	1989.11	718.969	1270.14	-551.169	brown
107827858	1908.76	718.921	1189.84	-470.916	brown
107775161	2728.19	718.565	2009.62	-1291.06	brown
107821470	2225.45	717.728	1507.73	-789.998	brown
107767606	2152	717.553	1434.45	-716.893	brown
107803206	1913.98	717.445	1196.54	-479.092	brown
107764988	1824.37	717.387	1106.99	-389.6	brown
107829613	2120.66	717.347	1403.31	-685.967	brown
107817781	2803.68	717.285	2086.39	-1369.11	brown
107815888	2754.04	716.972	2037.07	-1320.1	brown
107819362	2592.33	716.748	1875.58	-1158.84	brown
107785414	1861.36	716.496	1144.86	-428.366	brown
107790558	2005.76	716.477	1289.28	-572.806	brown
107760515	2105.95	716.213	1389.74	-673.525	brown
107826683	2228.4	715.897	1512.5	-796.6	brown
107775430	2810.28	715.615	2094.66	-1379.05	brown
107795589	1931.46	715.099	1216.36	-501.261	brown
107769679	2397.81	714.689	1683.12	-968.431	brown
107798006	1957.32	714.543	1242.77	-528.232	brown
107822115	2360.91	713.964	1646.95	-932.984	brown
107803489	1950.79	713.948	1236.84	-522.896	brown
107768923	2382.68	713.467	1669.22	-955.749	brown
107825224	2375.43	713.368	1662.06	-948.695	brown
107763430	2210.88	712.787	1498.09	-785.306	brown
107786634	2818.75	712.773	2105.98	-1393.2	brown
107775629	1884.64	712.637	1172	-459.366	brown
107790695	2242.46	711.96	1530.5	-818.538	brown
107798038	2377.62	711.932	1665.69	-953.759	brown
107788432	2226.67	711.701	1514.97	-803.265	brown
107813196	1815.36	711.096	1104.27	-393.17	brown
107761402	2052.11	711.091	1341.02	-629.925	brown
107775454	2028.7	710.766	1317.93	-607.167	brown
107828441	1894.19	710.627	1183.56	-472.937	brown
107811300	2020.56	710.444	1310.11	-599.669	brown
107783445	2065.88	710.087	1355.79	-645.707	brown
107807810	2676.51	710.007	1966.5	-1256.49	brown
107796655	2130.02	709.435	1420.59	-711.151	brown
107770624	2990.9	709.3	2281.6	-1572.3	brown
107767046	2040.58	709.013	1331.57	-622.559	brown
107830358	2254.19	708.629	1545.56	-836.935	brown
107764390	1898.09	708.487	1189.6	-481.114	brown
107809956	2046.53	707.954	1338.57	-630.62	brown
107779223	1752.22	707.729	1044.49	-336.764	brown
107775826	2146.3	707.603	1438.69	-731.091	brown
107826727	1779.8	707.509	1072.29	-364.779	brown
107825699	2537.28	707.082	1830.2	-1123.12	brown
107787421	1940.03	706.928	1233.1	-526.169	brown
107802677	3077.23	706.878	2370.35	-1663.47	brown
107808431	1898.41	706.462	1191.95	-485.49	brown
107785372	2027.87	706.413	1321.46	-615.046	brown
107761871	1814.45	706.186	1108.26	-402.078	brown
107821779	1787.53	706.173	1081.36	-375.185	brown
107817684	2379.4	705.781	1673.62	-967.837	brown
107818107	3120.59	705.664	2414.93	-1709.26	brown
107768486	2031.05	705.417	1325.63	-620.216	brown
107789263	2016.37	705.304	1311.07	-605.766	brown
107799078	2196.41	705.298	1491.11	-785.812	brown
107797361	1983.11	705.119	1277.99	-572.871	brown
107806327	2027.57	705.08	1322.49	-617.412	brown
107792258	1863.69	704.479	1159.21	-454.735	brown
107785697	1914.98	704.394	1210.59	-506.194	brown
107790329	2004.99	703.991	1301	-597.005	brown
107783964	2006.17	703.943	1302.22	-598.281	brown
107777581	1787.87	702.768	1085.11	-382.338	brown
107781370	2639.29	702.537	1936.75	-1234.22	brown
107818653	2169	702.497	1466.51	-764.009	brown
107784627	1860.44	702.354	1158.08	-455.728	brown
107807290	2733.71	702.03	2031.68	-1329.65	brown
107831583	2467.61	701.338	1766.28	-1064.94	brown
107825464	2061.95	701.233	1360.72	-659.489	brown
107830391	2130.56	700.884	1429.68	-728.792	brown
107780536	2062.34	700.254	1362.09	-661.835	brown
107773747	2184.72	699.949	1484.77	-784.82	brown
107760213	2348.56	699.89	1648.67	-948.783	brown
107762894	2046.67	699.025	1347.65	-648.625	brown
107777091	2119.02	698.687	1420.33	-721.646	brown
107831014	2117.12	698.505	1418.62	-720.112	brown
107816133	2039.83	697.887	1341.94	-644.055	brown
107793728	2009.99	697.677	1312.31	-614.635	brown
107765707	1813.76	697.585	1116.18	-418.594	brown
107763568	2092.62	697.526	1395.09	-697.569	brown
107813709	2686.56	697.513	1989.05	-1291.53	brown
107767359	1904.03	697.145	1206.89	-509.742	brown
107794263	1967.43	697.036	1270.39	-573.359	brown
107813963	1887.91	696.587	1191.32	-494.733	brown
107769804	1750.37	696.575	1053.8	-357.224	brown
107794473	1836.76	696.248	1140.51	-444.265	brown
107779000	2917.33	695.855	2221.47	-1525.62	brown
107822368	2375.89	695.832	1680.06	-984.228	brown
107801297	2210.12	695.752	1514.37	-818.62	brown
novel.3966	2204.09	695.374	1508.72	-813.346	brown
107828114	2150.9	695.302	1455.6	-760.3	brown
107780715	1964.36	694.709	1269.65	-574.945	brown
107786169	2202.59	694.638	1507.95	-813.309	brown
107771706	2489.83	694.084	1795.75	-1101.67	brown
107800477	2577.43	694.046	1883.38	-1189.34	brown
107796664	2150.41	693.823	1456.59	-762.763	brown
107803003	1927.46	693.549	1233.91	-540.365	brown
107797271	2283.92	693.249	1590.67	-897.425	brown
107779593	2152	693.01	1458.99	-765.984	brown
107770179	1888.19	692.929	1195.26	-502.331	brown
107824040	1799.48	692.921	1106.56	-413.638	brown
107797387	2551.44	692.452	1858.99	-1166.53	brown
107764905	1755.35	692.366	1062.98	-370.615	brown
107817246	2925.7	692.182	2233.52	-1541.34	brown
107761499	1903.9	692.018	1211.88	-519.863	brown
107771455	1888.25	691.544	1196.7	-505.158	brown
107825338	2350.67	691.085	1659.58	-968.497	brown
107786708	1995.32	691.006	1304.31	-613.306	brown
107820863	1936.27	690.988	1245.28	-554.291	brown
107774696	2357.42	690.693	1666.73	-976.033	brown
107769305	1856.6	690.446	1166.15	-475.708	brown
107771023	1973.13	690.35	1282.78	-592.427	brown
107807317	2146.27	690.183	1456.08	-765.899	brown
107780982	2018.02	689.875	1328.14	-638.266	brown
107805471	2417.13	689.804	1727.32	-1037.52	brown
107763501	1651.87	689.541	962.334	-272.793	brown
107826230	2415.83	689.22	1726.62	-1037.4	brown
107792593	1772.51	689.171	1083.34	-394.165	brown
107767908	1931.84	688.707	1243.13	-554.425	brown
107759668	1896.88	688.352	1208.53	-520.176	brown
107820067	1862.2	688.252	1173.95	-485.696	brown
107781046	1808.34	687.297	1121.04	-433.743	brown
107802947	1970.48	687.161	1283.32	-596.159	brown
novel.3412	1812.76	687.101	1125.65	-438.553	brown
107787462	1747.34	687.027	1060.32	-373.289	brown
107825318	1890.74	686.937	1203.8	-516.863	brown
107795191	2288.2	686.896	1601.3	-914.406	brown
107777576	2412.03	685.885	1726.15	-1040.26	brown
107791643	2228.25	685.79	1542.46	-856.665	brown
107759420	2675.62	685.604	1990.02	-1304.42	brown
107788317	2469.91	685.239	1784.67	-1099.43	brown
107819116	2142.72	685.068	1457.66	-772.588	brown
107825002	2107.33	684.958	1422.37	-737.409	brown
107765740	1855.87	684.901	1170.97	-486.068	brown
107799026	2003.84	684.868	1318.97	-634.103	brown
107827662	2155.04	684.833	1470.21	-785.376	brown
107807462	2374.27	684.445	1689.83	-1005.38	brown
107827630	1719.74	684.399	1035.34	-350.945	brown
107763149	1976.67	684.022	1292.65	-608.627	brown
107761784	1959.95	683.793	1276.16	-592.364	brown
107812275	2132.83	683.585	1449.25	-765.665	brown
107812531	2646.29	683.495	1962.8	-1279.3	brown
107811411	2609.42	682.935	1926.48	-1243.55	brown
107825168	1946.77	682.919	1263.85	-580.931	brown
107818687	1782.22	682.642	1099.58	-416.936	brown
107828848	1827.16	682.515	1144.64	-462.125	brown
107821242	2363.14	682.421	1680.72	-998.298	brown
107819968	2095.15	682.323	1412.83	-730.503	brown
107808291	2238.08	682.26	1555.82	-873.558	brown
107813268	2517.27	682.197	1835.07	-1152.87	brown
107769939	2044.67	682.051	1362.62	-680.566	brown
107785405	1699.83	681.743	1018.09	-336.343	brown
107802657	2039.65	681.648	1358	-676.354	brown
107786867	2053.34	681.53	1371.81	-690.284	brown
107794247	2504.62	681.522	1823.1	-1141.58	brown
107774033	2802.73	681.002	2121.73	-1440.72	brown
107799884	1690.16	680.906	1009.25	-328.348	brown
107781582	1769.88	680.629	1089.25	-408.622	brown
107760732	2388.95	680.341	1708.61	-1028.27	brown
107831910	1765.06	680.037	1085.03	-404.99	brown
107778650	1837.71	679.928	1157.79	-477.858	brown
107815133	1881.78	679.694	1202.09	-522.397	brown
107789892	2322.22	679.569	1642.65	-963.078	brown
107795395	1885.68	679.27	1206.41	-527.141	brown
novel.4030	2345.31	679.104	1666.21	-987.102	brown
107825533	1942.12	678.892	1263.23	-584.334	brown
107798004	1957.59	678.842	1278.75	-599.91	brown
107828160	1836.8	678.776	1158.02	-479.248	brown
107797368	1961.46	678.638	1282.83	-604.187	brown
107778369	2144.27	677.655	1466.62	-788.963	brown
107779557	2558.25	677.346	1880.9	-1203.56	brown
107771868	1969.48	677.317	1292.16	-614.845	brown
107768812	1875.53	676.843	1198.68	-521.842	brown
107806716	2312.8	676.512	1636.29	-959.776	brown
107782093	2243.73	676.47	1567.26	-890.785	brown
107782964	2347.87	676.05	1671.82	-995.771	brown
107796146	2187.61	675.242	1512.37	-837.127	brown
107761828	2202.41	675.104	1527.31	-852.207	brown
107759333	2128.35	675.068	1453.28	-778.21	brown
107820006	2015.55	674.977	1340.57	-665.592	brown
107813168	1874.26	674.907	1199.36	-524.448	brown
107806417	2520.06	674.862	1845.2	-1170.33	brown
107789398	2617.08	674.793	1942.29	-1267.49	brown
107801282	2367.67	674.743	1692.93	-1018.19	brown
107826586	1921.98	674.534	1247.45	-572.914	brown
107764376	1851.16	674.499	1176.66	-502.166	brown
107760387	1760.71	674.245	1086.46	-412.218	brown
107784732	1939.2	674.167	1265.03	-590.865	brown
107774940	2124.96	674.12	1450.84	-776.72	brown
107780609	1918.04	673.925	1244.12	-570.194	brown
107818695	1660.24	673.601	986.639	-313.039	brown
107784842	1989.24	673.38	1315.86	-642.483	brown
107808212	2036.93	673.267	1363.66	-690.391	brown
107776289	2177.18	673.204	1503.98	-830.776	brown
107801266	1868.9	673.194	1195.71	-522.518	brown
107812240	2268.62	672.91	1595.71	-922.802	brown
107791273	2022.78	671.209	1351.57	-680.362	brown
107814376	1705.81	671.191	1034.62	-363.43	brown
107760121	2627.3	671.059	1956.24	-1285.18	brown
107770104	1695.83	670.967	1024.86	-353.892	brown
107760241	1790.4	670.745	1119.66	-448.914	brown
107765763	1921.87	670.369	1251.5	-581.134	brown
107775000	2032.26	670.368	1361.89	-691.521	brown
107769888	2021.23	669.933	1351.29	-681.36	brown
107790767	2269.22	669.827	1599.39	-929.562	brown
107810646	1731.74	669.788	1061.96	-392.167	brown
107801507	2010.29	669.459	1340.83	-671.368	brown
107760511	1653.87	669.306	984.567	-315.261	brown
107829212	2372.01	669.006	1703.01	-1034	brown
107828319	1686.16	668.868	1017.3	-348.427	brown
107778383	1917.49	668.643	1248.85	-580.208	brown
107774558	1807.32	668.156	1139.16	-471.006	brown
novel.1193	1857.22	668.12	1189.1	-520.978	brown
107826338	2182.75	667.811	1514.94	-847.127	brown
107764571	1785.58	667.47	1118.11	-450.636	brown
107814396	2137.2	667.453	1469.74	-802.291	brown
107776206	2019.06	667.425	1351.63	-684.206	brown
107805948	2214.53	666.916	1547.61	-880.696	brown
107771144	1977.88	666.496	1311.39	-644.89	brown
107779937	1976.33	666.464	1309.87	-643.403	brown
107822632	2365.71	666.452	1699.26	-1032.8	brown
107781047	1730.64	666.199	1064.44	-398.238	brown
107805467	2786.86	666.145	2120.71	-1454.57	brown
107766028	2023.78	666.061	1357.72	-691.658	brown
107786496	2493.97	665.97	1828	-1162.03	brown
107795377	1868.27	665.967	1202.3	-536.332	brown
107820849	1890	665.836	1224.17	-558.331	brown
107819304	1901.32	665.665	1235.66	-569.993	brown
107809381	2198.6	665.123	1533.48	-868.359	brown
107810576	2403.18	664.722	1738.45	-1073.73	brown
107807365	1608.15	664.515	943.633	-279.118	brown
107806352	2097.95	664.5	1433.45	-768.954	brown
107809894	2132.1	664.167	1467.94	-803.769	brown
107796156	2366.11	664.073	1702.03	-1037.96	brown
novel.2694	1648.56	663.915	984.646	-320.731	brown
novel.3113	2438.38	663.538	1774.84	-1111.31	brown
107814826	1721.47	663.506	1057.96	-394.456	brown
107795307	1886.19	663.302	1222.88	-559.582	brown
107818548	2598.01	663.154	1934.86	-1271.7	brown
107808060	1701.85	663.057	1038.79	-375.736	brown
107773448	1996.59	662.902	1333.69	-670.786	brown
107812717	1876.18	662.796	1213.38	-550.587	brown
107784159	2859.93	662.648	2197.28	-1534.63	brown
107769175	1654.59	662.636	991.952	-329.316	brown
107783482	1739.39	662.584	1076.81	-414.225	brown
107781350	2486.24	662.041	1824.2	-1162.16	brown
107776741	1940.56	661.968	1278.59	-616.619	brown
107784138	2330.95	661.892	1669.05	-1007.16	brown
107817215	2720.62	661.856	2058.76	-1396.91	brown
107762073	2394.01	661.809	1732.2	-1070.39	brown
[truncated: 2,958 more rows]

## Sheet: green
gene_id	kTotal	kWithin	kOut	kDiff	module
107818553	3593.27	964.776	2628.5	-1663.72	green
107808848	3236.62	961.606	2275.02	-1313.41	green
107800968	3719.18	961.252	2757.93	-1796.68	green
107775921	3464.61	957.994	2506.62	-1548.62	green
107821521	3562.71	955.968	2606.74	-1650.77	green
107801899	3254.24	947.653	2306.59	-1358.94	green
107791289	3482.64	945.219	2537.42	-1592.2	green
107768908	3313.91	941.219	2372.69	-1431.47	green
107800496	3555.32	938.608	2616.71	-1678.11	green
107769814	3689.45	938.05	2751.4	-1813.35	green
107801483	3668.59	936.81	2731.78	-1794.97	green
107774810	2997.76	936.724	2061.04	-1124.32	green
107764754	3478.3	935.699	2542.6	-1606.91	green
107790051	3708.41	934.031	2774.38	-1840.35	green
107788960	3515.79	932.327	2583.46	-1651.14	green
107802099	3541.77	929.25	2612.52	-1683.27	green
107832729	3910.28	927.833	2982.45	-2054.62	green
107824233	3657.05	925.316	2731.74	-1806.42	green
107811130	3692.54	923.238	2769.3	-1846.06	green
107783837	3874.16	922.498	2951.66	-2029.17	green
107811497	3152.7	920.65	2232.05	-1311.4	green
107779203	3345.32	918.55	2426.77	-1508.22	green
107825374	3258.88	916.923	2341.96	-1425.03	green
107806567	3513.14	916.867	2596.28	-1679.41	green
107827866	3663.42	916.69	2746.73	-1830.04	green
107776568	3524.51	916.495	2608.02	-1691.52	green
107817653	3961.63	913.444	3048.18	-2134.74	green
107797871	3241.8	911.517	2330.28	-1418.77	green
107771425	3147.59	909.161	2238.43	-1329.27	green
107768365	3412.41	908.788	2503.63	-1594.84	green
107809589	3708.22	908.687	2799.53	-1890.85	green
107785140	3934.7	908.326	3026.37	-2118.05	green
107794572	3193.88	908.056	2285.83	-1377.77	green
107765683	3608.86	907.779	2701.08	-1793.3	green
107791889	3534.92	906.583	2628.33	-1721.75	green
107772225	3295.71	903.392	2392.32	-1488.93	green
107772852	3049.05	899.909	2149.14	-1249.23	green
107760670	3470.93	898.498	2572.43	-1673.94	green
107819145	3469.18	896.195	2572.98	-1676.79	green
107807503	3625.39	895.859	2729.53	-1833.67	green
107806446	3449.37	895.741	2553.63	-1657.89	green
107808513	3617.19	895.635	2721.55	-1825.92	green
107785785	2880.69	894.677	1986.02	-1091.34	green
107809571	3153.92	894.582	2259.34	-1364.75	green
107805462	3327.8	894.447	2433.35	-1538.9	green
107786779	3574.93	893.385	2681.54	-1788.16	green
107824016	3025.21	892.471	2132.73	-1240.26	green
107808696	3386.62	891.762	2494.86	-1603.1	green
107779051	3838.83	890.753	2948.08	-2057.33	green
107816851	3069.2	890.384	2178.82	-1288.44	green
107790853	3010.92	889.351	2121.57	-1232.22	green
107769727	3013.27	888.208	2125.06	-1236.85	green
107821542	3361.41	887.694	2473.71	-1586.02	green
107822157	3537	887.416	2649.58	-1762.17	green
107814549	3462.52	887.346	2575.18	-1687.83	green
107790394	3331.99	885.848	2446.14	-1560.29	green
107810351	3768.08	885.749	2882.33	-1996.58	green
107819611	3455.97	884.271	2571.7	-1687.43	green
107783234	3518.02	884.185	2633.83	-1749.65	green
107779484	3303.38	883.922	2419.46	-1535.53	green
107789750	3124.49	882.578	2241.91	-1359.33	green
107799456	3725.68	880.835	2844.84	-1964.01	green
107803566	2793.89	880.72	1913.17	-1032.45	green
107770021	3561.52	879.944	2681.57	-1801.63	green
107822945	3601.04	879.586	2721.45	-1841.86	green
107831094	3123.69	878.03	2245.66	-1367.63	green
107767447	3359.49	876.521	2482.97	-1606.45	green
107799860	3765	875.358	2889.65	-2014.29	green
107810726	3263.72	875.024	2388.7	-1513.68	green
107813306	3217.48	874.938	2342.54	-1467.6	green
107788239	3364.24	874.258	2489.98	-1615.72	green
107809266	3801.97	874.149	2927.82	-2053.67	green
107775585	3634.16	874.065	2760.09	-1886.03	green
107812699	3343.4	873.107	2470.3	-1597.19	green
107759372	3202.96	872.939	2330.02	-1457.09	green
107778506	3119.07	871.413	2247.65	-1376.24	green
107762007	3122.05	871.103	2250.95	-1379.84	green
107784041	3818.17	870.1	2948.07	-2077.97	green
107779810	4022.88	870	3152.88	-2282.88	green
107823196	3716.68	869.154	2847.53	-1978.38	green
107787794	2942.97	864.773	2078.2	-1213.43	green
107813705	3206.95	864.429	2342.52	-1478.09	green
107817251	3108.35	864.213	2244.14	-1379.92	green
107771274	2934.44	864.084	2070.36	-1206.28	green
107808314	3363.42	863.681	2499.74	-1636.05	green
novel.4283	3423.85	863.67	2560.18	-1696.51	green
novel.5187	3103.46	863.021	2240.44	-1377.42	green
107774417	3470.78	862.747	2608.03	-1745.28	green
107761004	3761.63	862.406	2899.23	-2036.82	green
107824733	3042.39	862.173	2180.22	-1318.05	green
107778475	3647.04	859.776	2787.26	-1927.49	green
107788242	2886.27	859.527	2026.75	-1167.22	green
107776736	3318.84	859.221	2459.62	-1600.39	green
107826211	3106.85	858.993	2247.86	-1388.87	green
107769475	3656.1	858.455	2797.65	-1939.19	green
107831076	3384.16	858.072	2526.09	-1668.02	green
107830518	3676.79	857.96	2818.83	-1960.87	green
107819244	2765.3	857.839	1907.46	-1049.62	green
107815547	3334.79	857.69	2477.1	-1619.41	green
107772238	3940.98	857.313	3083.67	-2226.35	green
107807108	2759.01	855.949	1903.07	-1047.12	green
107822167	3051.63	855.238	2196.4	-1341.16	green
107830163	3414.88	853.486	2561.4	-1707.91	green
107778467	3364.6	853.177	2511.42	-1658.24	green
107762564	3355.32	852.16	2503.16	-1651	green
107787846	4057.18	851.946	3205.23	-2353.28	green
107761397	3364.39	851.409	2512.98	-1661.57	green
107760308	3559.33	851.087	2708.25	-1857.16	green
107784775	3389.76	850.062	2539.69	-1689.63	green
107775049	3233.31	849.283	2384.02	-1534.74	green
107762338	3903.69	848.924	3054.77	-2205.85	green
107764083	2887.71	848.915	2038.8	-1189.88	green
107817433	3505.13	847.963	2657.17	-1809.2	green
107793517	2750.43	847.576	1902.85	-1055.28	green
107823016	3618.02	847.15	2770.87	-1923.72	green
107832440	2676.37	847.128	1829.24	-982.112	green
107818142	3287.19	844.842	2442.35	-1597.51	green
107760854	3027.27	844.791	2182.48	-1337.69	green
107826367	3476.09	844.446	2631.65	-1787.2	green
107786650	3819.31	844.236	2975.07	-2130.84	green
107815563	3096.8	844.179	2252.62	-1408.44	green
107765381	2983.88	843.603	2140.28	-1296.68	green
107788150	2925.78	842.971	2082.81	-1239.83	green
107805465	3296.63	842.971	2453.66	-1610.69	green
107832069	3838.09	842.377	2995.71	-2153.34	green
107831982	3621.49	842.324	2779.17	-1936.84	green
107815068	3533.16	839.924	2693.24	-1853.31	green
107816075	3566.65	839.666	2726.98	-1887.32	green
107786310	3631.03	839.658	2791.37	-1951.71	green
107828472	3845.31	839.296	3006.01	-2166.72	green
107801992	3474.34	837.79	2636.55	-1798.76	green
107816960	3121.83	837.323	2284.5	-1447.18	green
107824603	3144.75	836.87	2307.88	-1471.01	green
107768506	2729.47	836.594	1892.88	-1056.28	green
107818897	2942.92	836.077	2106.84	-1270.76	green
107809824	3518.31	836.022	2682.29	-1846.27	green
107826173	3356.1	835.821	2520.28	-1684.46	green
107824540	3664.38	834.938	2829.45	-1994.51	green
107819072	2966.52	834.339	2132.18	-1297.85	green
107764535	3609.44	833.356	2776.09	-1942.73	green
107775564	2916.33	832.98	2083.35	-1250.37	green
107818696	3257.11	832.97	2424.14	-1591.17	green
107828122	2461.14	832.74	1628.4	-795.663	green
107767798	3321.97	832.688	2489.29	-1656.6	green
107774588	3107.97	832.076	2275.9	-1443.82	green
107765057	3841.77	831.698	3010.07	-2178.37	green
107791262	3519.03	830.721	2688.3	-1857.58	green
107819147	3567.64	830.203	2737.44	-1907.24	green
107821577	2948.5	829.989	2118.51	-1288.52	green
107821866	3406.24	829.881	2576.36	-1746.48	green
107789172	3683.86	829.31	2854.55	-2025.24	green
107783713	3606.94	829.228	2777.71	-1948.49	green
107771958	2579.89	829.143	1750.74	-921.6	green
107776326	3401.1	828.688	2572.41	-1743.73	green
107760698	3441.39	828.509	2612.89	-1784.38	green
107778339	3642.44	828.214	2814.23	-1986.01	green
107824058	2937.86	827.806	2110.05	-1282.25	green
107789397	3009.63	825.023	2184.6	-1359.58	green
107826750	2928.94	824.666	2104.27	-1279.61	green
107826971	3373.28	824.644	2548.64	-1723.99	green
107770118	3174.19	823.927	2350.26	-1526.34	green
107797578	3149.02	823.882	2325.14	-1501.26	green
107830005	3035.24	823.775	2211.46	-1387.69	green
107805134	3104.48	823.276	2281.2	-1457.93	green
107831218	3861.27	821.81	3039.46	-2217.65	green
107772248	3926.53	821.394	3105.14	-2283.74	green
107782585	3310.2	820.66	2489.54	-1668.88	green
107783359	3296.15	820.483	2475.67	-1655.18	green
107768967	2686.76	819.825	1866.94	-1047.11	green
107773306	3524.57	819.426	2705.14	-1885.72	green
107811088	3386.97	819.389	2567.58	-1748.19	green
107821704	3592.05	818.821	2773.23	-1954.41	green
107814250	3694.06	816.07	2877.99	-2061.92	green
107819554	2656.69	815.47	1841.22	-1025.75	green
107812522	3394.64	814.698	2579.95	-1765.25	green
107771306	2528.46	814.679	1713.79	-899.107	green
107761512	3250.34	814.368	2435.97	-1621.6	green
107766092	3666.72	814.191	2852.53	-2038.34	green
107813333	2871.91	813.86	2058.05	-1244.19	green
107825553	3557.21	813.608	2743.6	-1929.99	green
107766295	3031.41	813.506	2217.91	-1404.4	green
107770103	3313.36	813.398	2499.97	-1686.57	green
107788515	2895	813.194	2081.8	-1268.61	green
107782250	3788.44	812.919	2975.53	-2162.61	green
107785094	2964.55	812.839	2151.71	-1338.87	green
107828419	3076.21	812.639	2263.57	-1450.93	green
107822861	3470	812.379	2657.62	-1845.24	green
107807768	3346.61	812.007	2534.61	-1722.6	green
107799668	3543.14	811.774	2731.37	-1919.6	green
107776157	3483.1	811.111	2671.99	-1860.88	green
107796346	3823.01	811.062	3011.95	-2200.89	green
107771128	3689.11	810.878	2878.24	-2067.36	green
107788717	3376.62	810.455	2566.17	-1755.71	green
107777055	2709.91	810.364	1899.54	-1089.18	green
107812882	3154.96	810.122	2344.84	-1534.71	green
107793788	2836.43	810.011	2026.41	-1216.4	green
107776643	3052.98	809.978	2243.01	-1433.03	green
107782463	3880.57	809.463	3071.1	-2261.64	green
107793084	3321.44	809.372	2512.07	-1702.7	green
107764127	3380.25	807.924	2572.33	-1764.4	green
107824862	3538.37	806.983	2731.38	-1924.4	green
107767982	3706.93	806.894	2900.04	-2093.14	green
107832196	2808.12	806.344	2001.77	-1195.43	green
107791456	3552.26	805.344	2746.92	-1941.57	green
107811611	3408.95	805.233	2603.72	-1798.49	green
107771406	3156.43	805.015	2351.41	-1546.4	green
107827832	3168.36	804.797	2363.56	-1558.76	green
107790515	2542.76	804.708	1738.05	-933.345	green
107796267	3172.78	804.42	2368.36	-1563.94	green
107762648	3534.57	804.372	2730.2	-1925.83	green
107766483	3877.7	802.802	3074.9	-2272.1	green
107785193	3631.45	801.468	2829.98	-2028.52	green
107802902	2956.8	801.396	2155.4	-1354.01	green
107776809	2502.43	801.025	1701.41	-900.382	green
107801697	2797.83	800.676	1997.15	-1196.48	green
107809945	3123.41	800.5	2322.91	-1522.41	green
107822704	2957.45	800.493	2156.95	-1356.46	green
107827704	3776.51	799.937	2976.57	-2176.64	green
107827585	2706.56	798.627	1907.94	-1109.31	green
107780510	3235.21	798.252	2436.95	-1638.7	green
107827529	3717.88	798.142	2919.74	-2121.59	green
107808907	3648.31	797.963	2850.34	-2052.38	green
107817858	2563.11	796.951	1766.16	-969.21	green
107792710	3574.25	796.72	2777.53	-1980.81	green
107784767	3193.37	796.316	2397.06	-1600.74	green
107811284	2383.19	795.235	1587.95	-792.717	green
107791854	3151.11	794.834	2356.28	-1561.45	green
107792203	2509.95	794.202	1715.75	-921.548	green
107826761	3161.83	792.357	2369.47	-1577.11	green
107788104	3451.88	791.975	2659.91	-1867.93	green
107764928	3743.16	791.847	2951.31	-2159.47	green
107774229	3332.88	791.757	2541.12	-1749.36	green
107773993	3254.86	791.463	2463.4	-1671.94	green
107768328	3468.09	788.162	2679.93	-1891.76	green
107775813	2844.37	787.997	2056.38	-1268.38	green
107768309	2809.81	787.455	2022.36	-1234.9	green
107765893	3436.63	787.27	2649.36	-1862.09	green
107766603	3235.68	786.397	2449.28	-1662.88	green
107830918	3151.62	786.076	2365.55	-1579.47	green
107818543	3145.06	784.411	2360.65	-1576.23	green
107766854	3477.72	783.675	2694.05	-1910.37	green
107770025	2470.79	782.513	1688.27	-905.761	green
107759633	3276.38	782.249	2494.13	-1711.88	green
107794131	3242.78	782.205	2460.57	-1678.37	green
107807783	3675.25	782.16	2893.09	-2110.93	green
107794082	3197.36	781.903	2415.45	-1633.55	green
107829529	2842.89	781.792	2061.09	-1279.3	green
107822439	2721.03	781.472	1939.56	-1158.09	green
107769820	3472.24	781.169	2691.07	-1909.9	green
107776351	2257.75	779.638	1478.11	-698.472	green
novel.5418	2804.92	779.498	2025.42	-1245.92	green
107772422	3230.04	778.917	2451.12	-1672.2	green
107770348	3157.45	778.296	2379.16	-1600.86	green
107827589	2503.41	778.25	1725.16	-946.906	green
107769851	3298.23	778.054	2520.18	-1742.13	green
107819413	3140.78	777.883	2362.89	-1585.01	green
107814725	3725.2	777.854	2947.35	-2169.49	green
107803086	2725.4	776.696	1948.71	-1172.01	green
107788961	3108.92	776.677	2332.25	-1555.57	green
107787512	3047.84	776.519	2271.32	-1494.8	green
107803200	3521.56	775.96	2745.6	-1969.64	green
107793231	3391.68	775.706	2615.97	-1840.26	green
107805499	2811.65	775.319	2036.33	-1261.01	green
107827938	3384.44	774.24	2610.2	-1835.96	green
107812767	2696.44	774.102	1922.34	-1148.24	green
107767732	3293.08	774.041	2519.03	-1744.99	green
107780939	2622.4	773.652	1848.75	-1075.09	green
107814160	2623.03	773.505	1849.52	-1076.02	green
107759047	3651.85	772.895	2878.96	-2106.06	green
107808522	3359.9	772.71	2587.19	-1814.48	green
107813499	3458.1	772.182	2685.91	-1913.73	green
107768709	2909.49	771.201	2138.29	-1367.09	green
107824095	3190.79	771.147	2419.65	-1648.5	green
107823514	2965.85	770.481	2195.37	-1424.89	green
107817994	3823.92	770.316	3053.6	-2283.29	green
107790131	3071.6	770.245	2301.35	-1531.11	green
107774179	3110.94	770.064	2340.87	-1570.81	green
107812887	3838.6	769.828	3068.77	-2298.94	green
107790381	3069.55	767.4	2302.15	-1534.75	green
107775207	3167.71	766.577	2401.13	-1634.56	green
107827033	2990.13	766.553	2223.57	-1457.02	green
107800056	3622.36	766.404	2855.96	-2089.55	green
107771895	2676.24	766.361	1909.88	-1143.52	green
107800823	2850.55	764.697	2085.86	-1321.16	green
107814976	2781.6	764.595	2017	-1252.41	green
107818342	3159.58	764.267	2395.31	-1631.05	green
107788874	2594.24	763.852	1830.39	-1066.53	green
107832459	2474.08	763.73	1710.35	-946.615	green
107782228	2203.06	763.22	1439.84	-676.615	green
107763074	2592.5	763.093	1829.41	-1066.32	green
107790986	2370.35	762.805	1607.55	-844.741	green
107803567	3345.78	762.682	2583.09	-1820.41	green
107776827	2970.7	762.004	2208.7	-1446.69	green
107762120	3243.3	761.409	2481.89	-1720.48	green
107821443	2834.27	760.238	2074.03	-1313.79	green
107795279	3347.8	759.823	2587.98	-1828.15	green
107780693	2838.94	759.499	2079.44	-1319.94	green
107764721	3755.53	758.812	2996.72	-2237.9	green
107780123	2992.35	757.655	2234.7	-1477.05	green
107805666	3143.61	757.355	2386.25	-1628.9	green
107769447	3128.13	756.699	2371.43	-1614.73	green
107797017	3820.94	756.479	3064.46	-2307.98	green
107822468	2800.97	756.114	2044.86	-1288.75	green
107809938	3494.55	755.828	2738.72	-1982.89	green
107797646	3087.57	755.167	2332.4	-1577.23	green
107761365	2925.58	754.929	2170.65	-1415.72	green
107768841	3075.4	754.625	2320.77	-1566.15	green
107786909	2425.41	754.458	1670.95	-916.49	green
107823230	2543.47	754.282	1789.19	-1034.9	green
107772493	3243.05	753.731	2489.32	-1735.59	green
107794267	2711.2	753.368	1957.83	-1204.47	green
107763736	2222.82	753.128	1469.69	-716.559	green
107797265	3437.35	752.745	2684.6	-1931.86	green
107761300	3396.26	752.117	2644.15	-1892.03	green
107801074	2459.68	751.699	1707.99	-956.287	green
107796017	3716.84	751.654	2965.19	-2213.53	green
107765172	2709.72	751.488	1958.24	-1206.75	green
107791257	2894.73	750.591	2144.14	-1393.55	green
107813637	3908.68	750.495	3158.19	-2407.69	green
107810104	2991.43	749.131	2242.3	-1493.17	green
107801452	3299.27	748.907	2550.37	-1801.46	green
107762442	3308.86	747.043	2561.82	-1814.77	green
107831381	3119.76	746.676	2373.08	-1626.41	green
107782969	3420.49	746.258	2674.23	-1927.97	green
107831756	3286.93	744.936	2541.99	-1797.06	green
107774811	2942.1	744.787	2197.31	-1452.52	green
107799751	3318.07	744.776	2573.3	-1828.52	green
107771846	2227.26	744.685	1482.58	-737.892	green
107813423	2740.74	744.469	1996.27	-1251.81	green
107765912	2897.14	744.211	2152.93	-1408.72	green
107761728	3118.66	744.192	2374.47	-1630.27	green
107781184	2883.31	742.861	2140.45	-1397.59	green
novel.867	2352.09	742.843	1609.25	-866.403	green
107769073	3409.05	742.837	2666.22	-1923.38	green
107812904	3386.72	742.304	2644.41	-1902.11	green
107764956	2160.48	741.992	1418.49	-676.495	green
107768426	2926.85	741.511	2185.34	-1443.83	green
107805436	2372.99	741.428	1631.57	-890.138	green
107820197	2981.89	741.185	2240.7	-1499.52	green
107812260	2866.62	740.04	2126.58	-1386.54	green
107812544	2763.92	739.665	2024.26	-1284.59	green
107762245	3092.8	739.193	2353.61	-1614.42	green
107782846	3248.56	739.144	2509.41	-1770.27	green
107807153	2858.19	737.647	2120.54	-1382.89	green
107763558	3798.01	737.553	3060.46	-2322.9	green
107796918	2817.25	737.518	2079.73	-1342.21	green
107792054	2887.79	737.405	2150.38	-1412.98	green
107798936	3194.81	737.323	2457.48	-1720.16	green
107828150	3285.56	737.023	2548.54	-1811.52	green
107817829	2966.23	736.316	2229.92	-1493.6	green
107763476	3636.78	735.934	2900.85	-2164.92	green
107770954	2646.18	735.548	1910.63	-1175.08	green
107817896	2918.44	735.426	2183.02	-1447.59	green
107816639	3045.21	735.194	2310.02	-1574.83	green
107798851	3386.94	734.618	2652.32	-1917.7	green
107776201	3272.85	734.35	2538.5	-1804.15	green
107761216	3440.49	734.269	2706.23	-1971.96	green
107822075	3008.92	733.958	2274.96	-1541.01	green
107816882	3309.51	733.104	2576.4	-1843.3	green
107815082	3389.37	732.949	2656.42	-1923.48	green
107764273	2098.24	731.976	1366.26	-634.289	green
107806397	3430.48	731.962	2698.51	-1966.55	green
107766662	3134.02	731.801	2402.22	-1670.42	green
107781750	2698.58	731.639	1966.94	-1235.3	green
107808211	3260.26	730.971	2529.29	-1798.32	green
107802743	3258.58	730.898	2527.69	-1796.79	green
107773834	1984.78	730.722	1254.06	-523.339	green
107813696	2636.18	730.215	1905.97	-1175.75	green
107797649	2896.69	730.082	2166.61	-1436.52	green
107822573	3119.77	729.804	2389.97	-1660.17	green
107823370	3292.15	729.266	2562.88	-1833.62	green
107804643	2071.77	729.057	1342.71	-613.653	green
107826897	2834.29	728.89	2105.4	-1376.51	green
107769567	2881.51	728.745	2152.76	-1424.02	green
107792503	3371.87	728.726	2643.14	-1914.41	green
107790817	3270.34	728.548	2541.8	-1813.25	green
107804584	3536.26	728.404	2807.85	-2079.45	green
107816559	3403.22	728.239	2674.98	-1946.74	green
107817903	3124.71	727.538	2397.18	-1669.64	green
107832728	2883.87	727.112	2156.76	-1429.64	green
107802550	2789.54	725.861	2063.68	-1337.82	green
107770853	3831.99	725.538	3106.45	-2380.91	green
107812868	2328.89	725.418	1603.47	-878.055	green
107762794	2079.01	725.196	1353.81	-628.617	green
novel.278	2701.57	724.987	1976.58	-1251.6	green
107777896	3058.14	724.388	2333.75	-1609.36	green
107804427	3158.23	724.214	2434.02	-1709.8	green
107766119	2823.59	724.035	2099.55	-1375.52	green
107815075	3595.82	723.889	2871.93	-2148.04	green
107800931	3296	722.131	2573.87	-1851.74	green
107806126	2891.55	722.075	2169.48	-1447.4	green
107805160	3150.13	721.773	2428.36	-1706.59	green
107822791	3433.46	721.444	2712.02	-1990.57	green
107829375	2960.36	721.333	2239.03	-1517.69	green
107775473	3202.2	720.144	2482.05	-1761.91	green
107781441	2956.5	720.064	2236.44	-1516.37	green
107787503	2207.93	720.005	1487.92	-767.916	green
107817045	2290.02	719.696	1570.32	-850.624	green
107802062	2837.29	719.562	2117.73	-1398.17	green
107812893	3838.15	718.672	3119.48	-2400.81	green
novel.3143	2303.01	718.653	1584.36	-865.706	green
107814373	2985.77	717.541	2268.23	-1550.69	green
107774637	2846.4	717.294	2129.11	-1411.81	green
107788877	3441.29	716.898	2724.39	-2007.5	green
107779493	3165.91	716.8	2449.11	-1732.31	green
107783957	3344.08	716.77	2627.31	-1910.54	green
107780969	2863.57	715.8	2147.77	-1431.97	green
107819480	2207.84	714.316	1493.52	-779.208	green
107823622	2611.71	713.037	1898.68	-1185.64	green
107761513	3033.07	712.771	2320.3	-1607.53	green
107802623	2302.72	712.455	1590.27	-877.81	green
107827700	2529.69	712.345	1817.35	-1105	green
107762115	3012.65	712.255	2300.39	-1588.14	green
107791693	2992.71	712.172	2280.54	-1568.37	green
107808025	3036.21	712.092	2324.12	-1612.02	green
107798886	3488.34	711.627	2776.72	-2065.09	green
107816661	2921.22	711.594	2209.62	-1498.03	green
107772727	2934.59	711.239	2223.35	-1512.11	green
107784709	2460.53	710.994	1749.53	-1038.54	green
107765448	2427.5	710.821	1716.68	-1005.86	green
107773584	2802.59	710.559	2092.03	-1381.47	green
107814683	2384.8	710.174	1674.63	-964.453	green
107821693	3097.74	709.423	2388.32	-1678.89	green
107768153	2632.37	709.028	1923.34	-1214.32	green
107811261	2470.18	708.698	1761.48	-1052.79	green
107789646	3038.22	708.63	2329.59	-1620.96	green
107767963	3894.91	708.482	3186.43	-2477.95	green
107828537	2691.41	708.289	1983.12	-1274.83	green
107781489	2507.94	708.225	1799.71	-1091.49	green
107824938	2751.36	707.943	2043.42	-1335.47	green
107810857	2830.01	707.92	2122.09	-1414.17	green
107776743	2654.8	707.572	1947.23	-1239.66	green
107814131	2436.48	707.212	1729.27	-1022.06	green
107830583	2861.62	707.173	2154.45	-1447.28	green
107792905	2952.52	706.387	2246.13	-1539.75	green
107782721	3106.34	706.337	2400.01	-1693.67	green
107801628	2546.1	706.319	1839.78	-1133.46	green
107827563	2807.79	706.279	2101.51	-1395.23	green
107762844	3136.41	705.766	2430.64	-1724.88	green
107818353	2933.16	705.59	2227.57	-1521.98	green
107763618	3233.8	705.547	2528.26	-1822.71	green
107810899	3194.26	705.282	2488.97	-1783.69	green
107794756	2218.08	705.135	1512.95	-807.811	green
107791329	2506.89	704.536	1802.36	-1097.82	green
107785503	3217.87	704.522	2513.34	-1808.82	green
107819872	3003.52	704.206	2299.31	-1595.11	green
107806483	3148.82	704.065	2444.76	-1740.69	green
107825292	2854.1	703.858	2150.24	-1446.38	green
107806834	2740.39	703.455	2036.94	-1333.48	green
107808117	3117.07	702.984	2414.09	-1711.1	green
107822564	2517.3	702.967	1814.34	-1111.37	green
107781334	2826.99	702.734	2124.25	-1421.52	green
107781181	2928.73	701.82	2226.91	-1525.09	green
107797123	2760.89	701.405	2059.49	-1358.08	green
107814068	2763.21	701.285	2061.93	-1360.64	green
107823820	3150.68	701.22	2449.46	-1748.24	green
107786955	1887.41	700.951	1186.45	-485.503	green
107828031	2472.83	700.535	1772.3	-1071.76	green
107759702	3759.36	700.234	3059.13	-2358.9	green
107773454	3083.84	699.953	2383.89	-1683.94	green
107791625	3397.67	699.284	2698.39	-1999.11	green
107796356	3393.9	699.038	2694.86	-1995.83	green
107812551	2590.83	698.795	1892.04	-1193.24	green
107778362	3343.31	698.46	2644.85	-1946.39	green
107810184	2228.7	698.385	1530.31	-831.928	green
107783576	3741.62	698.142	3043.48	-2345.34	green
107765437	3589.01	697.948	2891.06	-2193.11	green
107770898	2335.64	697.784	1637.86	-940.074	green
107806937	3681.37	697.051	2984.32	-2287.27	green
novel.2861	2444.59	696.837	1747.75	-1050.92	green
107812273	2349.46	696.543	1652.92	-956.379	green
107821966	2642.89	696.542	1946.35	-1249.81	green
107799732	2807.47	696.327	2111.14	-1414.81	green
107778951	2980.87	695.993	2284.87	-1588.88	green
107760769	2945.88	695.868	2250.01	-1554.15	green
107767804	3069.5	695.619	2373.88	-1678.26	green
107807207	2692.83	695.277	1997.55	-1302.28	green
107785082	2763.88	695.092	2068.78	-1373.69	green
107790272	3074.31	694.569	2379.74	-1685.17	green
107766475	2590.31	694.488	1895.82	-1201.33	green
107832031	3123.78	694.354	2429.43	-1735.07	green
107767208	2497.14	694.337	1802.8	-1108.46	green
107765910	2989.15	694.234	2294.91	-1600.68	green
107766174	2857.8	693.906	2163.9	-1469.99	green
107799719	2411.52	693.865	1717.65	-1023.79	green
107784191	1980.31	693.17	1287.14	-593.967	green
107799791	2649.07	692.445	1956.63	-1264.18	green
107778088	2063.86	692.204	1371.66	-679.453	green
107793942	2653.56	692.125	1961.43	-1269.31	green
107793869	2906.18	692.114	2214.06	-1521.95	green
107806552	2346.41	691.635	1654.77	-963.137	green
107824354	2225.36	691.406	1533.95	-842.545	green
107822910	3021.47	691.299	2330.17	-1638.87	green
107768356	2588.52	691.147	1897.38	-1206.23	green
107801136	2422.65	690.091	1732.56	-1042.47	green
107825226	2388.55	689.402	1699.15	-1009.75	green
107821956	3124.48	689.093	2435.39	-1746.29	green
107816361	2151.55	688.372	1463.18	-774.803	green
107802321	2152.24	688.233	1464	-775.77	green
107828642	2567.15	688.159	1878.99	-1190.83	green
107828295	2686.17	687.762	1998.41	-1310.64	green
107776985	2657.56	687.549	1970.02	-1282.47	green
107830382	2607.57	687.358	1920.22	-1232.86	green
107790616	3650.72	687.338	2963.38	-2276.04	green
107792302	3069.3	687.225	2382.08	-1694.85	green
107820722	2759.19	686.93	2072.26	-1385.33	green
107789084	2640.41	686.141	1954.27	-1268.13	green
107817032	1976.98	685.981	1291	-605.016	green
107785601	2611.2	685.804	1925.39	-1239.59	green
107774973	2747.59	685.746	2061.85	-1376.1	green
107832188	2915.24	685.66	2229.58	-1543.92	green
107771625	2346.98	685.606	1661.37	-975.766	green
107770846	3197.63	684.879	2512.76	-1827.88	green
107789400	3054.83	684.653	2370.17	-1685.52	green
107759403	2695.83	684.589	2011.24	-1326.66	green
107829087	3282.42	683.361	2599.06	-1915.7	green
107811332	2602.31	682.904	1919.41	-1236.51	green
107828314	2317.69	682.33	1635.36	-953.033	green
novel.4296	2998.89	682.189	2316.7	-1634.51	green
107812929	2742.54	681.822	2060.72	-1378.89	green
107772191	2987.17	681.017	2306.15	-1625.13	green
107765765	2326.32	680.732	1645.59	-964.854	green
107819556	2876.09	680.5	2195.59	-1515.09	green
107778329	3256.03	680.451	2575.58	-1895.13	green
107779719	3045.6	680.309	2365.29	-1684.98	green
107792780	2920.38	680.057	2240.32	-1560.26	green
107773450	3353.99	680.047	2673.95	-1993.9	green
107809746	3226.87	679.844	2547.02	-1867.18	green
107761443	2624.56	678.921	1945.64	-1266.72	green
107806545	2463.72	678.829	1784.89	-1106.06	green
107811691	2477.36	678.759	1798.6	-1119.84	green
107810799	3408.11	678.392	2729.71	-2051.32	green
107798176	3053.72	678.38	2375.34	-1696.96	green
107774945	2479.04	677.998	1801.04	-1123.04	green
107789383	2095.13	677.819	1417.31	-739.495	green
107790374	3062.71	677.502	2385.21	-1707.71	green
107819886	2645.55	677.468	1968.09	-1290.62	green
107790632	2014.22	676.881	1337.34	-660.463	green
107766322	3572.72	676.29	2896.43	-2220.14	green
107807072	3258.1	676.272	2581.83	-1905.56	green
107798450	2099.79	675.714	1424.08	-748.366	green
107806373	2914.05	675.612	2238.44	-1562.83	green
107828095	3056.64	675.555	2381.08	-1705.53	green
107792353	3397.72	674.554	2723.17	-2048.61	green
107801082	2609.11	673.934	1935.18	-1261.25	green
107802514	2654.17	673.78	1980.39	-1306.61	green
107816957	3718.47	673.346	3045.12	-2371.78	green
107827786	2377.3	672.765	1704.54	-1031.77	green
107781808	2630.95	672.535	1958.42	-1285.88	green
107821864	2673.87	672.351	2001.51	-1329.16	green
107805624	2385.34	672.331	1713.01	-1040.68	green
107792705	3499.76	672.162	2827.59	-2155.43	green
107830634	2836.74	672.141	2164.6	-1492.46	green
107828340	2662.88	671.806	1991.08	-1319.27	green
107762260	2123.28	671.596	1451.69	-780.092	green
107774713	3473.32	671.112	2802.2	-2131.09	green
107782589	3362.76	670.723	2692.04	-2021.31	green
107819396	3128.43	670.652	2457.78	-1787.12	green
107829695	2814.05	670.492	2143.56	-1473.07	green
107798539	2300.75	670.324	1630.42	-960.097	green
107775002	2289.21	670.304	1618.91	-948.606	green
107791948	2953.17	669.707	2283.47	-1613.76	green
107811564	3536.61	669.48	2867.13	-2197.65	green
107813601	2971.7	669.205	2302.5	-1633.29	green
107793474	3351.06	669.031	2682.03	-2013	green
novel.600	3246.5	668.038	2578.46	-1910.42	green
107819175	3165.4	667.946	2497.45	-1829.5	green
107824711	2525.82	667.343	1858.48	-1191.14	green
107819009	2531.14	667.114	1864.02	-1196.91	green
107817654	3599.58	667.089	2932.49	-2265.4	green
107823379	2334.18	667.081	1667.1	-1000.02	green
107821772	3259.18	666.64	2592.54	-1925.9	green
107796028	3517.35	666.617	2850.74	-2184.12	green
107831021	2875.39	666.515	2208.88	-1542.36	green
107769964	2340.52	666.448	1674.08	-1007.63	green
107782755	3242.09	666.378	2575.71	-1909.33	green
107763478	3238.69	666.375	2572.31	-1905.94	green
107805334	2275.95	665.852	1610.09	-944.243	green
107802976	2456.35	665.749	1790.6	-1124.85	green
107790762	2667.13	665.613	2001.51	-1335.9	green
107767169	2861.82	665.35	2196.47	-1531.12	green
107764955	2264.23	665.229	1599	-933.766	green
107824697	3572.87	664.819	2908.05	-2243.23	green
107784295	3021.57	664.671	2356.9	-1692.22	green
107790291	2993.45	664.291	2329.16	-1664.87	green
107769864	2037.29	664.204	1373.09	-708.886	green
107776262	2648.62	664.031	1984.59	-1320.55	green
107763231	3337.48	663.952	2673.53	-2009.57	green
107813097	2275.05	663.577	1611.47	-947.893	green
107794912	2320.26	663.575	1656.68	-993.106	green
107806278	2666.48	663.549	2002.93	-1339.38	green
107785020	2566.2	663.39	1902.81	-1239.42	green
107765159	2002.52	663.126	1339.39	-676.263	green
107784056	2518.44	662.849	1855.59	-1192.74	green
107774157	2505.1	662.623	1842.48	-1179.86	green
107763155	2946.87	662.6	2284.27	-1621.67	green
107801541	3210.44	661.864	2548.58	-1886.72	green
107788193	3256.16	661.699	2594.46	-1932.76	green
107763128	3249.48	661.627	2587.85	-1926.22	green
107766395	2859.74	661.504	2198.23	-1536.73	green
107817453	3098.41	661.219	2437.19	-1775.97	green
107782673	3149.48	660.874	2488.6	-1827.73	green
107782390	3361.53	660.811	2700.72	-2039.91	green
107806003	2412.89	660.493	1752.4	-1091.9	green
107794512	2386.3	660.316	1725.98	-1065.67	green
107819901	2273.81	659.934	1613.88	-953.942	green
107826412	2906.43	659.899	2246.53	-1586.63	green
107760729	3689.28	659.754	3029.53	-2369.77	green
107806209	2392.9	659.641	1733.26	-1073.62	green
107808579	2601.09	659.097	1941.99	-1282.89	green
107814847	3040.37	658.834	2381.54	-1722.7	green
107803854	2199.35	658.742	1540.61	-881.867	green
107802419	3156.56	658.427	2498.14	-1839.71	green
novel.5038	1848.03	658.028	1190	-531.974	green
107796515	2304.68	657.868	1646.81	-988.942	green
107763910	2699.67	657.591	2042.07	-1384.48	green
novel.2474	2059.08	656.861	1402.22	-745.361	green
107807500	2788.82	656.775	2132.04	-1475.27	green
107762157	2622.33	656.75	1965.58	-1308.83	green
107808448	2182.91	656.69	1526.22	-869.531	green
107795261	2849.71	656.682	2193.02	-1536.34	green
107819140	2936.83	656.474	2280.35	-1623.88	green
107793287	2844.96	656.139	2188.82	-1532.68	green
107808536	3138.71	656.097	2482.61	-1826.52	green
107810227	2906.96	655.708	2251.25	-1595.54	green
107777849	2814.26	655.372	2158.89	-1503.52	green
107788469	2815.31	655.216	2160.1	-1504.88	green
107771189	2703.83	654.964	2048.87	-1393.91	green
107767123	2496.73	653.958	1842.78	-1188.82	green
107806966	2954.08	653.872	2300.21	-1646.34	green
107803243	3147.83	653.869	2493.97	-1840.1	green
107774994	2629.39	653.69	1975.69	-1322	green
107775992	2416.44	652.849	1763.59	-1110.74	green
107802048	2084.3	651.236	1433.07	-781.829	green
107792758	2366.02	651.115	1714.9	-1063.79	green
107773311	2958.01	650.846	2307.17	-1656.32	green
107827582	1750.84	650.739	1100.1	-449.359	green
107789602	2190.36	650.317	1540.05	-889.731	green
107796905	2810.49	649.944	2160.54	-1510.6	green
novel.624	3085.48	649.441	2436.04	-1786.59	green
107774714	3243.63	649.09	2594.54	-1945.45	green
107831822	3302.64	649.075	2653.57	-2004.49	green
107817488	1894.45	649.016	1245.44	-596.42	green
107788640	2942.93	649.008	2293.92	-1644.91	green
107808145	3504.41	648.343	2856.07	-2207.72	green
107800531	2557.54	647.865	1909.67	-1261.81	green
107799788	3241.02	647.505	2593.51	-1946.01	green
107781279	2164.47	647.403	1517.06	-869.661	green
107804123	2548.73	646.693	1902.04	-1255.35	green
107805528	2611.63	646.652	1964.98	-1318.33	green
107771605	2327.93	646.385	1681.55	-1035.16	green
107799753	3124.71	646.289	2478.42	-1832.13	green
107775764	2832.62	646.286	2186.34	-1540.05	green
107824313	2371.62	646.073	1725.55	-1079.47	green
107759385	2988.52	644.969	2343.55	-1698.58	green
107766284	2828.99	644.539	2184.45	-1539.91	green
107801625	1988.83	643.723	1345.1	-701.38	green
107775623	1968.76	643.334	1325.43	-682.094	green
107811521	2761.52	643.28	2118.24	-1474.96	green
107779487	3064.84	643.147	2421.69	-1778.54	green
107816032	2705.44	643.057	2062.38	-1419.33	green
107787939	2733.78	642.887	2090.89	-1448.01	green
107789982	2417.66	642.469	1775.19	-1132.73	green
107789718	2512.45	642.192	1870.26	-1228.07	green
107820776	2465.44	642.128	1823.32	-1181.19	green
107809273	1754.07	641.994	1112.08	-470.083	green
107812403	2325.06	641.544	1683.52	-1041.97	green
107823456	2517.54	641.544	1876	-1234.45	green
107798266	2070.8	641.449	1429.35	-787.902	green
107763770	3441.03	641.161	2799.87	-2158.71	green
107817015	2707.36	641.156	2066.21	-1425.05	green
107785518	2651.22	640.929	2010.3	-1369.37	green
novel.3853	3088.49	640.867	2447.62	-1806.75	green
107798713	3582.34	640.326	2942.01	-2301.69	green
107822407	2610.6	640.296	1970.3	-1330.01	green
107789620	2720.25	640.251	2080	-1439.75	green
107822149	2686.4	640.006	2046.39	-1406.38	green
107820803	3495.85	639.799	2856.05	-2216.25	green
107831274	2854.84	639.247	2215.59	-1576.34	green
107771368	3097.89	639.058	2458.83	-1819.78	green
107779552	2285.27	638.997	1646.27	-1007.27	green
107768914	2220.76	638.899	1581.86	-942.963	green
107828365	2750.13	638.401	2111.72	-1473.32	green
107780763	2993.25	638.323	2354.93	-1716.61	green
107831422	3319.34	637.641	2681.7	-2044.06	green
107827762	2793.49	637.634	2155.86	-1518.23	green
107814231	3022.8	635.104	2387.69	-1752.59	green
107774582	2016.82	634.892	1381.93	-747.034	green
107810939	2361.25	634.812	1726.44	-1091.63	green
107817625	2737.71	634.63	2103.08	-1468.45	green
107804458	2852.05	634.212	2217.83	-1583.62	green
107804311	2546.8	634.141	1912.66	-1278.52	green
107829794	3264.38	634.08	2630.3	-1996.22	green
107806963	2542.04	634.001	1908.04	-1274.04	green
107809324	2764.73	633.795	2130.94	-1497.14	green
107777591	2016.46	633.778	1382.68	-748.905	green
107790740	2425.94	633.597	1792.34	-1158.75	green
107770884	2083.77	633.112	1450.66	-817.547	green
107782072	2196.44	632.503	1563.94	-931.433	green
107765758	3162.25	632.453	2529.8	-1897.35	green
107814422	3107.11	632.27	2474.84	-1842.57	green
107778927	2231.39	632.194	1599.2	-967.006	green
107817946	2815.66	632.035	2183.63	-1551.59	green
107820421	2223.85	632.008	1591.84	-959.833	green
107832790	2623.29	631.971	1991.32	-1359.35	green
107801278	2946.67	631.525	2315.14	-1683.62	green
107774257	2150.9	631.504	1519.39	-887.89	green
107779379	2973.87	631.218	2342.65	-1711.43	green
107810608	2606.36	631.039	1975.32	-1344.29	green
107832518	2916.72	630.656	2286.06	-1655.41	green
107783739	1918.38	629.911	1288.46	-658.554	green
107795576	2487.81	628.974	1858.83	-1229.86	green
107770834	3183.52	628.957	2554.56	-1925.6	green
107793520	2322.02	628.268	1693.75	-1065.48	green
107767088	2097.02	627.925	1469.09	-841.17	green
107825795	2549.28	627.265	1922.02	-1294.75	green
107805738	3232.82	627.072	2605.75	-1978.68	green
107828135	2429	626.663	1802.34	-1175.68	green
107798659	2434.49	625.132	1809.36	-1184.22	green
107777975	2540.21	624.65	1915.56	-1290.91	green
107810058	3028.68	624.613	2404.07	-1779.46	green
107825043	2187.83	624.511	1563.32	-938.806	green
107801921	2590.22	624.474	1965.75	-1341.28	green
107776298	1947.21	624.467	1322.75	-698.28	green
107783408	3445.1	623.669	2821.43	-2197.76	green
107787868	2073.26	623.458	1449.8	-826.344	green
107770935	2479.56	622.901	1856.66	-1233.76	green
107767767	2965.07	622.899	2342.17	-1719.27	green
107787048	2616.65	622.158	1994.49	-1372.33	green
107781875	2381.73	621.195	1760.53	-1139.34	green
107766955	2335.99	621.012	1714.98	-1093.97	green
107772332	2748.52	620.954	2127.56	-1506.61	green
107779673	3081.95	620.76	2461.19	-1840.43	green
107806105	2887.8	620.116	2267.69	-1647.57	green
107776915	3039.04	620.108	2418.93	-1798.82	green
107780023	2278.28	619.59	1658.69	-1039.1	green
107780418	3004.59	619.474	2385.11	-1765.64	green
107829857	2949.61	619.416	2330.19	-1710.77	green
107780905	3031.87	618.813	2413.05	-1794.24	green
107785925	3001.47	618.492	2382.98	-1764.48	green
novel.5860	2673.8	618.385	2055.41	-1437.03	green
107820024	2848.26	618.357	2229.9	-1611.54	green
107796666	2954.18	618.238	2335.94	-1717.7	green
107804040	2079.63	618.019	1461.61	-843.594	green
107788613	1806.4	618	1188.4	-570.395	green
107788711	2260.89	617.993	1642.9	-1024.91	green
107828011	2790.98	617.495	2173.49	-1555.99	green
107782012	3270.51	616.947	2653.56	-2036.61	green
107793641	3109.58	616.548	2493.03	-1876.49	green
107759896	2392.87	616.536	1776.33	-1159.8	green
107787017	2802.37	616.027	2186.35	-1570.32	green
107762585	1736.67	615.708	1120.97	-505.257	green
107782123	2878.27	615.622	2262.65	-1647.03	green
107798027	2305.99	615.563	1690.43	-1074.86	green
107801157	2719.9	615.474	2104.43	-1488.96	green
107826105	2721.69	615.369	2106.32	-1490.95	green
107830016	1649.77	614.977	1034.8	-419.819	green
107780315	2758.49	614.484	2144.01	-1529.53	green
107775028	3657.12	614.45	3042.67	-2428.22	green
107808181	2434.37	614.243	1820.13	-1205.88	green
107795269	2283.54	613.643	1669.9	-1056.25	green
107817426	2578.95	613.439	1965.51	-1352.07	green
107763219	3104.13	613.139	2490.99	-1877.85	green
107815383	2246.63	612.597	1634.04	-1021.44	green
107774475	2189.03	612.214	1576.82	-964.605	green
107771149	3767.49	612.021	3155.47	-2543.45	green
107802495	2900.64	611.982	2288.66	-1676.68	green
107805925	3376.11	611.728	2764.38	-2152.65	green
107822381	2833.03	611.352	2221.67	-1610.32	green
107764636	3301.74	611.303	2690.44	-2079.14	green
107770508	2743.61	610.533	2133.08	-1522.54	green
107803714	2173.17	610.375	1562.8	-952.422	green
107774634	2317.75	610.102	1707.65	-1097.55	green
107767550	3381.14	609.959	2771.18	-2161.22	green
107814955	2070.29	608.102	1462.19	-854.087	green
107827612	2829.61	608.028	2221.58	-1613.55	green
107783663	1927.71	607.433	1320.28	-712.845	green
107812028	2013.12	607.111	1406.01	-798.895	green
107825176	1965.58	606.981	1358.6	-751.615	green
107831038	2622.68	606.84	2015.84	-1409	green
107823473	2480.24	606.579	1873.66	-1267.08	green
107808894	3076.1	606.489	2469.61	-1863.12	green
107796328	2087.49	606.486	1481	-874.514	green
107802898	3053.91	606.46	2447.45	-1840.99	green
107822104	2793.47	605.984	2187.48	-1581.5	green
107815321	2264.68	605.978	1658.7	-1052.72	green
107813006	3345.56	605.703	2739.86	-2134.16	green
107765055	2195.46	604.376	1591.08	-986.706	green
107784978	1994.95	603.953	1391	-787.044	green
107828044	2972.03	603.704	2368.33	-1764.63	green
107828249	3509.26	603.626	2905.63	-2302	green
107819963	2880.4	603.384	2277.02	-1673.63	green
107792093	2526.25	603.262	1922.99	-1319.72	green
107810590	1803.98	602.843	1201.13	-598.29	green
107818585	2423.4	602.325	1821.07	-1218.75	green
107786318	3163.41	601.97	2561.44	-1959.47	green
107760446	2861.07	601.424	2259.65	-1658.22	green
107781912	3072.13	601.3	2470.83	-1869.53	green
107825649	2674.21	601.039	2073.17	-1472.13	green
107831147	1927.72	600.808	1326.91	-726.103	green
107820884	1878.62	600.746	1277.88	-677.13	green
107783476	1776.26	600.075	1176.18	-576.109	green
107815489	2756.66	599.704	2156.95	-1557.25	green
107767649	2331.11	599.535	1731.58	-1132.04	green
107780103	2860.76	599.324	2261.43	-1662.11	green
107797276	3344.81	598.154	2746.65	-2148.5	green
107779766	2388.5	597.692	1790.81	-1193.12	green
107828831	2161.53	597.575	1563.95	-966.378	green
107775891	2010.45	597.522	1412.93	-815.406	green
107793692	2800.64	597.519	2203.12	-1605.6	green
107821002	2003.6	597.462	1406.14	-808.678	green
107768771	2090.61	597.414	1493.19	-895.781	green
107811014	2937.99	597.278	2340.72	-1743.44	green
107820703	2003.53	597.216	1406.31	-809.099	green
107768045	3416.99	597.208	2819.78	-2222.57	green
107806435	2335.67	597.065	1738.6	-1141.54	green
107791391	2708.49	596.858	2111.63	-1514.78	green
107815714	2687.66	596.763	2090.89	-1494.13	green
107794853	2788.63	596.674	2191.96	-1595.28	green
107807588	2037.68	596.515	1441.17	-844.651	green
107788720	3075.85	596.039	2479.81	-1883.77	green
107820753	2257.39	595.956	1661.43	-1065.48	green
107806444	3618.61	595.881	3022.73	-2426.84	green
107799144	2183.12	595.699	1587.42	-991.719	green
107787406	2658.24	594.632	2063.61	-1468.98	green
107761671	2547.06	594.499	1952.56	-1358.06	green
107805912	1823.75	594.486	1229.27	-634.782	green
107788651	2885.72	594.364	2291.36	-1697	green
107804304	2096.88	594.161	1502.72	-908.562	green
107832535	3532.47	593.949	2938.52	-2344.57	green
107767865	2405.34	593.818	1811.52	-1217.7	green
107774731	2452.05	593.499	1858.56	-1265.06	green
107811664	1881.05	592.817	1288.23	-695.415	green
107803356	2897.53	592.465	2305.07	-1712.6	green
107829976	2292.4	592.375	1700.03	-1107.65	green
107762680	2557.03	592.345	1964.68	-1372.34	green
107766277	3040.74	591.736	2449	-1857.26	green
107812036	2648.64	590.728	2057.92	-1467.19	green
107779614	2507.99	589.606	1918.38	-1328.78	green
107796740	2478.54	589.575	1888.96	-1299.39	green
novel.2700	2365.97	589.498	1776.47	-1186.97	green
107758926	2537.64	589.251	1948.39	-1359.14	green
107813210	2070.59	589.042	1481.55	-892.503	green
107812770	2880.72	588.89	2291.83	-1702.94	green
107788464	2916.58	588.841	2327.74	-1738.9	green
107767560	3014.66	588.778	2425.88	-1837.1	green
107774052	2070.08	588.309	1481.77	-893.466	green
107805494	2645.19	587.873	2057.32	-1469.45	green
107793779	1851.19	587.176	1264.02	-676.842	green
107760135	1805.6	587.109	1218.49	-631.383	green
107798021	3030.01	587.017	2442.99	-1855.98	green
107805315	1875.65	586.73	1288.92	-702.185	green
107816167	1879.82	586.705	1293.11	-706.408	green
107801393	2574.5	586.688	1987.81	-1401.12	green
107763638	2555.16	586.638	1968.53	-1381.89	green
107832667	2215.48	586.584	1628.89	-1042.31	green
107800642	1767.59	586.503	1181.09	-594.589	green
107819916	2842.05	586.16	2255.89	-1669.73	green
107786032	2216.11	586.133	1629.97	-1043.84	green
107811073	2222.93	586.079	1636.85	-1050.77	green
107828104	2760.97	585.663	2175.3	-1589.64	green
107760584	1996.07	585.246	1410.82	-825.578	green
107810750	2717.7	585.157	2132.54	-1547.38	green
107782852	1788.29	584.914	1203.38	-618.461	green
107790191	2735.79	584.718	2151.07	-1566.36	green
107830177	2901.22	584.315	2316.9	-1732.59	green
107801864	3219.59	584.187	2635.41	-2051.22	green
107814258	2609.56	583.352	2026.2	-1442.85	green
107822197	2204.7	583.33	1621.37	-1038.04	green
107812017	2610.07	583.171	2026.9	-1443.73	green
107820607	2038.34	583.134	1455.2	-872.068	green
107765774	1785.31	583.069	1202.25	-619.177	green
107800739	1907.24	583.068	1324.17	-741.103	green
107824513	2770.72	582.719	2188	-1605.29	green
novel.847	2641.93	582.317	2059.61	-1477.29	green
107823747	2875.83	582.107	2293.73	-1711.62	green
107810801	2733.37	581.651	2151.72	-1570.06	green
107799726	2289.02	581.425	1707.6	-1126.17	green
107785034	1598.1	581.272	1016.83	-435.556	green
107801751	3469.35	580.764	2888.58	-2307.82	green
107824654	1582.47	580.741	1001.73	-420.99	green
107784206	2033.86	580.628	1453.24	-872.608	green
107788799	3038.81	580.622	2458.19	-1877.57	green
107824593	1971	580.201	1390.8	-810.6	green
107808039	3055.24	580.069	2475.17	-1895.1	green
107805092	2048.95	579.66	1469.29	-889.632	green
107759735	1912.9	579.633	1333.27	-753.637	green
107767384	2862.12	579.312	2282.8	-1703.49	green
107776159	2457.41	578.836	1878.58	-1299.74	green
107816525	2340.47	578.207	1762.27	-1184.06	green
107785285	2215.79	578.164	1637.63	-1059.46	green
107779868	2839.3	577.933	2261.37	-1683.43	green
107816090	2611.71	577.763	2033.94	-1456.18	green
107816362	2604	577.63	2026.37	-1448.74	green
107830390	2567.74	577.516	1990.22	-1412.7	green
107830497	2806.71	577.331	2229.38	-1652.05	green
107766754	2516.41	577.243	1939.17	-1361.92	green
107804742	2548.93	577.185	1971.75	-1394.56	green
107779966	2840.34	577.169	2263.17	-1686	green
107801519	2771.43	577.13	2194.3	-1617.17	green
107770019	2968.88	576.7	2392.18	-1815.48	green
107779703	1952.43	576.307	1376.12	-799.813	green
107819516	2653.87	576.239	2077.63	-1501.39	green
107775961	3715.51	576.08	3139.43	-2563.35	green
107779994	2464.82	575.941	1888.88	-1312.93	green
107818325	1912.79	575.93	1336.86	-760.926	green
107777394	3119.8	575.372	2544.43	-1969.06	green
107821897	2260.73	574.973	1685.76	-1110.79	green
novel.4752	2215.64	574.882	1640.76	-1065.87	green
107789781	2245.04	574.584	1670.46	-1095.87	green
107769831	1757.83	574.047	1183.79	-609.738	green
107822705	3224.85	574.025	2650.83	-2076.8	green
novel.81	2474.83	573.63	1901.2	-1327.57	green
107794431	2604.19	572.927	2031.26	-1458.34	green
107761502	2489.13	572.771	1916.36	-1343.59	green
107812970	1878.4	572.332	1306.07	-733.739	green
107777961	2520.17	572.324	1947.85	-1375.53	green
107797423	1684.51	572.304	1112.21	-539.904	green
107808540	1971.79	571.792	1400	-828.204	green
107785661	1662.86	571.503	1091.36	-519.855	green
107762450	2278.58	571.427	1707.15	-1135.73	green
107781550	2385	570.548	1814.46	-1243.91	green
107784909	2645.08	570.429	2074.65	-1504.22	green
107823177	2461.88	570.346	1891.53	-1321.18	green
107792507	2552.85	570.283	1982.57	-1412.29	green
107774324	2537.47	570.182	1967.28	-1397.1	green
107789425	2454.43	570.181	1884.25	-1314.06	green
107786049	2294.78	569.996	1724.78	-1154.79	green
107771630	1692.62	569.974	1122.65	-552.672	green
107777079	2080.28	569.831	1510.45	-940.62	green
107802101	2308.52	569.593	1738.92	-1169.33	green
107769853	2691.48	569.059	2122.42	-1553.36	green
107791460	2424.95	568.983	1855.97	-1286.98	green
107772212	2207.81	568.943	1638.87	-1069.93	green
novel.1543	2569.94	568.787	2001.16	-1432.37	green
107817611	2145.99	568.76	1577.23	-1008.47	green
107830277	2598.28	568.719	2029.56	-1460.85	green
107772884	1812.79	568.709	1244.08	-675.371	green
107814744	3469.3	568.411	2900.88	-2332.47	green
107832227	2485.06	568.308	1916.75	-1348.44	green
107802868	2961.96	567.943	2394.02	-1826.08	green
107788091	2649.59	567.546	2082.04	-1514.49	green
107809177	1647.86	567.411	1080.45	-513.041	green
107808627	1938.38	567.118	1371.26	-804.143	green
107760863	2260.49	567.048	1693.44	-1126.39	green
107827288	2237.42	567.002	1670.42	-1103.42	green
107801790	2261.99	566.695	1695.3	-1128.6	green
107819543	1948.91	566.454	1382.46	-816.005	green
107831461	2643.9	566.041	2077.86	-1511.82	green
107767805	2684.49	565.891	2118.6	-1552.71	green
107830708	3108.28	565.395	2542.88	-1977.49	green
107793481	2265.71	565.091	1700.62	-1135.52	green
107815809	2208.9	564.929	1643.97	-1079.04	green
107773260	2516.05	564.827	1951.22	-1386.4	green
107826011	2725.78	564.639	2161.14	-1596.5	green
107815546	2467.86	564.129	1903.74	-1339.61	green
107759614	2175.91	563.151	1612.76	-1049.61	green
107823232	2265.47	563.088	1702.38	-1139.3	green
107782929	2719.53	561.89	2157.64	-1595.75	green
107824979	2641.62	561.636	2079.98	-1518.35	green
107793383	2658.02	561.447	2096.58	-1535.13	green
107777296	1990.72	561.385	1429.33	-867.949	green
107787238	2850.76	560.89	2289.87	-1728.98	green
107803474	2070.54	559.94	1510.6	-950.657	green
107790742	2382.07	559.927	1822.14	-1262.21	green
107772658	2202.56	559.683	1642.88	-1083.2	green
107811464	2270.21	559.642	1710.57	-1150.93	green
107815915	2131.28	559.47	1571.82	-1012.35	green
107823708	2756.81	559.39	2197.42	-1638.03	green
107818747	1928.87	559.372	1369.49	-810.122	green
107812558	2055.67	559.114	1496.55	-937.44	green
107823661	2354.7	558.993	1795.71	-1236.71	green
107828700	2347.4	558.208	1789.19	-1230.98	green
107816074	2640.15	558.118	2082.03	-1523.91	green
107793241	2195.13	557.897	1637.24	-1079.34	green
107813004	1676.24	557.632	1118.61	-560.973	green
107782364	2916.33	557.331	2359	-1801.67	green
novel.1856	2318.44	557.031	1761.41	-1204.38	green
107809862	3072.54	556.425	2516.11	-1959.69	green
107804903	2920.02	555.9	2364.12	-1808.22	green
107819024	2099.84	555.535	1544.3	-988.767	green
107816554	3004.28	555.017	2449.26	-1894.25	green
107813007	2145.26	554.882	1590.38	-1035.5	green
107807722	1617.67	554.7	1062.97	-508.275	green
107809006	2812.84	554.674	2258.16	-1703.49	green
107798413	2363.12	553.85	1809.27	-1255.42	green
107781371	1970.91	552.453	1418.46	-866.005	green
107798826	2205.62	551.607	1654.01	-1102.4	green
107802498	2972.54	551.529	2421.01	-1869.48	green
107774568	2068.75	551.308	1517.45	-966.137	green
107817203	2161	550.824	1610.18	-1059.35	green
107817474	1833.62	550.463	1283.16	-732.693	green
107785833	2762.4	550.34	2212.06	-1661.72	green
107787974	2919.13	550.308	2368.82	-1818.51	green
107764519	1551.35	550.253	1001.09	-450.839	green
107801508	3430.39	549.817	2880.58	-2330.76	green
107772649	2882	549.366	2332.64	-1783.27	green
107773146	2812.32	549.223	2263.1	-1713.88	green
107766584	2781.94	549.077	2232.87	-1683.79	green
107806579	2439.58	548.715	1890.86	-1342.15	green
107790626	2036.74	548.209	1488.54	-940.327	green
107802091	2098.77	547.84	1550.93	-1003.09	green
107763485	2841.08	547.785	2293.3	-1745.51	green
107808726	1799.35	547.72	1251.63	-703.915	green
107791631	1973.63	547.493	1426.13	-878.64	green
107825725	3010.18	547.352	2462.83	-1915.47	green
107787947	2766.98	547.166	2219.82	-1672.65	green
107759725	2925.51	546.731	2378.78	-1832.05	green
107794981	2781.97	546.514	2235.46	-1688.94	green
107817979	3768.57	546.429	3222.14	-2675.71	green
107821595	2453.55	546.286	1907.26	-1360.98	green
107813079	2311.3	546.238	1765.06	-1218.82	green
107803984	2878.87	545.966	2332.91	-1786.94	green
107793079	1361.39	545.778	815.612	-269.834	green
107813359	2851.23	545.657	2305.58	-1759.92	green
107816548	2808.26	545.147	2263.11	-1717.96	green
107809459	2411.93	544.998	1866.93	-1321.93	green
107783194	1820.47	544.708	1275.77	-731.06	green
107789062	2563.78	544.491	2019.28	-1474.79	green
107831275	2969.13	544.067	2425.06	-1881	green
novel.794	2690.63	543.768	2146.86	-1603.09	green
107823359	1785.79	543.735	1242.06	-698.323	green
107782265	2748.24	543.712	2204.52	-1660.81	green
107760842	1925.99	543.707	1382.28	-838.571	green
107806284	2937.31	543.458	2393.86	-1850.4	green
107795388	2083.37	543.36	1540.01	-996.65	green
107790543	1840.69	543.224	1297.46	-754.24	green
107821029	1968.59	543.107	1425.48	-882.374	green
107776666	2119.73	543.099	1576.63	-1033.53	green
107772420	2348.99	542.831	1806.15	-1263.32	green
107791113	1743	542.021	1200.98	-658.962	green
107797495	2596.03	541.671	2054.35	-1512.68	green
107782671	2388.07	541.316	1846.75	-1305.44	green
107793248	2189.08	541.16	1647.92	-1106.76	green
107787403	2022.74	540.309	1482.43	-942.121	green
novel.3759	2189.04	539.5	1649.54	-1110.04	green
107817456	1600.87	539.006	1061.87	-522.862	green
107829875	1562.6	538.998	1023.6	-484.604	green
107773697	2034.46	538.732	1495.73	-956.996	green
107800376	1773.93	538.64	1235.29	-696.649	green
107778010	3139.24	538.437	2600.8	-2062.36	green
107810641	1816.82	538.242	1278.58	-740.34	green
107765614	2482.98	538.183	1944.79	-1406.61	green
107769345	2256.6	538.05	1718.55	-1180.5	green
107763580	1631.27	537.759	1093.51	-555.748	green
107811488	2146.39	537.468	1608.92	-1071.45	green
107762287	1777.23	537.434	1239.79	-702.361	green
107823742	3126.16	536.887	2589.27	-2052.38	green
107801615	1877.01	536.57	1340.44	-803.873	green
107808425	2467.1	536.511	1930.59	-1394.08	green
107800144	3267.82	536.295	2731.53	-2195.23	green
107829564	2408.66	536.034	1872.62	-1336.59	green
107795694	2207.33	535.824	1671.51	-1135.68	green
107806280	2994.6	535.248	2459.35	-1924.1	green
107768953	2228.66	535.18	1693.48	-1158.3	green
107807121	1876.21	534.426	1341.78	-807.353	green
107831121	2062.32	534.273	1528.05	-993.775	green
107788318	2028.07	534.125	1493.94	-959.816	green
107803419	2721.55	533.591	2187.96	-1654.37	green
107806292	2464.13	533.542	1930.59	-1397.05	green
107799273	1862.2	532.703	1329.5	-796.798	green
107819301	1921.8	532.616	1389.18	-856.568	green
107814831	2656.74	532.394	2124.35	-1591.96	green
107813758	2599.24	532.239	2067	-1534.77	green
107801586	2283.78	532.235	1751.54	-1219.31	green
novel.1225	2057.98	532.112	1525.87	-993.76	green
107821917	1893.76	532.091	1361.67	-829.582	green
107795947	2545.75	531.651	2014.1	-1482.45	green
107789344	1730.32	530.785	1199.54	-668.751	green
107789536	2064.79	530.663	1534.12	-1003.46	green
107831863	1591.55	530.047	1061.5	-531.455	green
107779402	2175.69	529.631	1646.06	-1116.43	green
107827616	2975.03	529.579	2445.45	-1915.88	green
107816549	2866.51	528.924	2337.59	-1808.66	green
107803885	2080.76	528.812	1551.95	-1023.14	green
107759594	2113.36	528.351	1585.01	-1056.66	green
107828515	2030.95	527.916	1503.03	-975.117	green
107775594	2949.5	527.719	2421.78	-1894.06	green
novel.4892	1976.27	526.831	1449.44	-922.612	green
107779421	1830.68	526.747	1303.93	-777.183	green
107771152	2242.63	526.356	1716.27	-1189.92	green
107812397	2443.21	525.652	1917.56	-1391.9	green
107803838	2120.33	525.5	1594.83	-1069.33	green
107826798	2727.1	525.378	2201.72	-1676.34	green
107818299	2556.61	524.188	2032.42	-1508.24	green
107798177	2771.45	523.906	2247.54	-1723.64	green
107765408	2557.71	523.857	2033.85	-1510	green
107804022	3426.07	523.803	2902.26	-2378.46	green
107827992	3116.86	523.718	2593.14	-2069.42	green
107799046	2367.22	523.118	1844.1	-1320.98	green
107761685	2397.11	522.857	1874.25	-1351.39	green
107791534	2603.58	522.653	2080.93	-1558.27	green
107816126	2566.36	522.191	2044.17	-1521.98	green
107816905	1592.33	522.157	1070.17	-548.018	green
107790858	1818.59	521.754	1296.84	-775.085	green
107816956	2644.09	521.636	2122.45	-1600.81	green
107767339	2356.2	521.455	1834.74	-1313.29	green
107798760	2524.83	521.28	2003.55	-1482.27	green
107816874	2123.85	520.79	1603.06	-1082.27	green
107760369	1540.49	520.72	1019.77	-499.048	green
107788375	1535.64	520.592	1015.05	-494.46	green
107811644	2815.68	520.562	2295.12	-1774.55	green
107798677	1634.13	520.422	1113.71	-593.289	green
novel.1353	2422.86	520.392	1902.46	-1382.07	green
107782136	2499.51	520.218	1979.29	-1459.07	green
107825935	2763.47	520.183	2243.29	-1723.11	green
107788167	2955.61	519.864	2435.74	-1915.88	green
107778555	2007.8	519.218	1488.58	-969.361	green
107802957	2208.09	519.008	1689.08	-1170.07	green
107801276	2379.98	518.831	1861.15	-1342.31	green
107807673	2832.11	518.783	2313.32	-1794.54	green
107814144	2183.12	518.766	1664.35	-1145.58	green
107798986	1715.74	518.116	1197.62	-679.503	green
107823755	1623.58	518.042	1105.54	-587.496	green
novel.4092	3019.95	517.889	2502.07	-1984.18	green
107763704	1858.64	517.313	1341.33	-824.018	green
107827817	2460.39	517.225	1943.16	-1425.94	green
107824880	2667.07	517.168	2149.91	-1632.74	green
107810368	1606.81	517.005	1089.8	-572.796	green
107763958	2115.75	516.921	1598.83	-1081.91	green
107804659	2165.16	516.614	1648.54	-1131.93	green
107781175	2696.04	516.407	2179.63	-1663.22	green
107790871	3281.32	516.346	2764.97	-2248.63	green
107785579	1400.35	516.293	884.062	-367.768	green
107821597	2109.18	515.442	1593.74	-1078.29	green
107812698	3407.37	515.058	2892.31	-2377.25	green
107761732	1766.01	514.585	1251.43	-736.843	green
107801362	2180.42	514.335	1666.09	-1151.75	green
107783785	2473.24	514.26	1958.98	-1444.72	green
107799999	2223.33	513.704	1709.62	-1195.92	green
107804879	2171.12	513.278	1657.84	-1144.56	green
107816229	1683.68	513.08	1170.6	-657.52	green
107791399	1410.96	512.966	897.998	-385.033	green
107777796	1604.1	512.73	1091.37	-578.644	green
107821286	2725.95	512.57	2213.38	-1700.81	green
107787165	2062.44	512.497	1549.94	-1037.45	green
107824545	1728.62	511.82	1216.8	-704.978	green
107831110	1683.5	511.27	1172.23	-660.959	green
107821493	1957.81	510.843	1446.97	-936.123	green
novel.2880	2371.65	510.704	1860.95	-1350.24	green
107782156	2229.26	510.461	1718.79	-1208.33	green
107818556	1903.03	510.449	1392.58	-882.132	green
107831969	1568.41	510.146	1058.27	-548.12	green
107822687	2579	509.933	2069.07	-1559.13	green
107796033	1821.3	509.923	1311.37	-801.45	green
107766707	1563.03	509.796	1053.24	-543.442	green
107777280	1572.61	509.284	1063.33	-554.044	green
107820692	1786.75	509.277	1277.47	-768.197	green
107785901	1774.64	509.178	1265.46	-756.281	green
107800676	2415.7	508.116	1907.58	-1399.46	green
107825870	2886.1	508.088	2378.02	-1869.93	green
107797442	2399.06	507.754	1891.3	-1383.55	green
107763648	1799.63	507.751	1291.87	-784.123	green
novel.2105	2161.24	507.363	1653.88	-1146.52	green
107786582	1924.43	507.34	1417.09	-909.749	green
107767387	1797.87	507.321	1290.54	-783.224	green
107816922	1647.37	507.105	1140.27	-633.163	green
107829815	1975.68	507.04	1468.64	-961.605	green
107820952	1846.2	506.94	1339.26	-832.325	green
107790703	2233.69	506.731	1726.96	-1220.23	green
107805236	2129.34	506.049	1623.3	-1117.25	green
107797834	1477.65	505.739	971.91	-466.171	green
107778455	2098.93	505.455	1593.47	-1088.02	green
107765922	2877.87	505.053	2372.82	-1867.76	green
107796327	1988.96	504.951	1484.01	-979.057	green
107793113	1600.97	504.469	1096.5	-592.034	green
107820005	2047.68	504.134	1543.54	-1039.41	green
107819014	2187.23	503.853	1683.37	-1179.52	green
107793377	2686.86	503.441	2183.42	-1679.97	green
107829978	2292.84	503.3	1789.55	-1286.25	green
107827283	1815.8	502.454	1313.34	-810.887	green
107788191	2008.59	501.658	1506.93	-1005.27	green
107823872	2567.54	500.119	2067.42	-1567.3	green
107786096	2911.35	499.863	2411.49	-1911.62	green
107797358	2509.1	499.787	2009.31	-1509.52	green
107828327	1324.07	499.255	824.814	-325.559	green
107821726	1531.29	499.203	1032.09	-532.885	green
novel.4781	2345.71	499.133	1846.57	-1347.44	green
107812550	1717.87	499.065	1218.8	-719.738	green
107797958	1635.53	498.162	1137.37	-639.209	green
107774442	2514.76	497.134	2017.63	-1520.49	green
107789805	2470.75	496.618	1974.13	-1477.51	green
novel.1340	1637.87	496.271	1141.6	-645.331	green
107827877	1983.81	496.005	1487.81	-991.802	green
107783391	2148.83	495.848	1652.98	-1157.13	green
107775714	1933.29	495.265	1438.02	-942.756	green
107828750	1973.76	495.073	1478.69	-983.615	green
107766612	1378.98	494.78	884.201	-389.421	green
107808754	1671.1	494.695	1176.4	-681.707	green
107821015	2189.03	494.394	1694.64	-1200.25	green
107827312	2387.68	494.015	1893.66	-1399.65	green
107760151	2193.62	493.753	1699.87	-1206.12	green
107767540	2486.31	493.265	1993.05	-1499.78	green
107786645	2523.31	493.043	2030.27	-1537.22	green
107786850	1939.13	492.512	1446.61	-954.101	green
107793123	1832.79	492.355	1340.44	-848.083	green
107766913	1732.31	491.833	1240.47	-748.642	green
107798883	2211.24	491.531	1719.71	-1228.18	green
107823471	2126.67	491.144	1635.53	-1144.38	green
107803065	2461.5	490.887	1970.61	-1479.72	green
107768815	1528.23	490.691	1037.54	-546.845	green
107829803	1932.94	490.577	1442.36	-951.785	green
107768227	2235.44	490.255	1745.18	-1254.93	green
107830577	2285.77	489.915	1795.85	-1305.94	green
107831163	1799.29	489.857	1309.43	-819.573	green
107814365	1912.71	488.869	1423.84	-934.97	green
107831180	1415.75	488.725	927.023	-438.298	green
107827169	2262.95	488.62	1774.33	-1285.71	green
novel.612	1843.92	488.395	1355.53	-867.13	green
107787390	1591.25	487.77	1103.48	-615.712	green
107773527	2368.32	487.728	1880.59	-1392.87	green
107798981	1660.5	487.647	1172.85	-685.206	green
107823562	2060.06	487.078	1572.99	-1085.91	green
novel.3787	1720.71	486.818	1233.89	-747.071	green
107818246	1757.81	486.621	1271.19	-784.568	green
107829151	1992.81	486.48	1506.33	-1019.86	green
107779032	1602.75	485.638	1117.11	-631.475	green
107828930	1865.75	485.565	1380.19	-894.623	green
107804565	2655.13	485.556	2169.57	-1684.02	green
107813460	1681.08	484.669	1196.41	-711.745	green
107818007	3113.44	484.55	2628.89	-2144.34	green
107804382	1762.13	484.057	1278.08	-794.019	green
107816076	2474.36	484.053	1990.31	-1506.25	green
107825245	1815.98	483.739	1332.24	-848.505	green
107810537	1865.64	483.698	1381.94	-898.239	green
107774508	1310.46	483.417	827.042	-343.626	green
107816203	1548.36	483.377	1064.98	-581.607	green
107828131	1705.51	483.374	1222.13	-738.76	green
107805011	2779.25	483.023	2296.23	-1813.21	green
107793912	2515.94	482.822	2033.12	-1550.3	green
107802405	1531.14	482.758	1048.38	-565.626	green
107797051	1492.28	482.308	1009.97	-527.662	green
107820690	1707.34	481.644	1225.69	-744.05	green
107800869	1266.59	481.577	785.009	-303.432	green
107776149	2388.72	481.436	1907.28	-1425.84	green
107795135	1633.81	481.29	1152.52	-671.231	green
107770765	2288.66	480.106	1808.56	-1328.45	green
107804991	2194.57	479.858	1714.71	-1234.85	green
107786046	1860.9	479.806	1381.09	-901.285	green
107831339	2374.23	479.644	1894.59	-1414.94	green
107801213	1635.21	479.374	1155.84	-676.463	green
107767675	1991.31	478.109	1513.2	-1035.09	green
107762256	1867.98	477.793	1390.19	-912.393	green
107774174	2726.9	477.534	2249.37	-1771.83	green
107778537	1530.69	477.454	1053.24	-575.784	green
107795287	1679.35	476.492	1202.86	-726.368	green
107819607	2867.14	476.296	2390.84	-1914.55	green
107772211	2681.44	476.287	2205.15	-1728.87	green
107769382	2675.11	476.162	2198.95	-1722.79	green
107804426	1496.58	476.068	1020.52	-544.449	green
107818867	2538.68	475.848	2062.83	-1586.98	green
107801752	2469.67	475.531	1994.14	-1518.6	green
107800249	3057.31	475.5	2581.81	-2106.31	green
107771185	1989.39	475.329	1514.06	-1038.73	green
novel.3452	2068.73	475.159	1593.57	-1118.41	green
107797940	2094.58	474.769	1619.81	-1145.04	green
107789937	1534.11	474.632	1059.48	-584.844	green
novel.3339	1883.55	474.437	1409.12	-934.678	green
107813644	1619.05	474.347	1144.71	-670.36	green
107786405	2604.61	474.142	2130.47	-1656.33	green
107776272	2155.62	474.107	1681.51	-1207.4	green
novel.1406	1828.82	474.004	1354.82	-880.812	green
107798315	1685.43	473.313	1212.12	-738.804	green
107768957	1293.05	472.939	820.112	-347.173	green
107783281	1889.73	472.888	1416.84	-943.952	green
107798608	2370.44	472.638	1897.8	-1425.16	green
107810318	2393.38	471.725	1921.66	-1449.93	green
107801728	2027.93	471.683	1556.25	-1084.56	green
107826390	2659.55	471.36	2188.19	-1716.83	green
107801265	1800.46	470.711	1329.75	-859.039	green
107762525	2134.5	469.697	1664.8	-1195.1	green
107792078	3034.17	469.582	2564.59	-2095	green
107813584	2150.15	469.477	1680.68	-1211.2	green
107810285	2161.93	469.154	1692.78	-1223.62	green
107770411	3272.61	468.957	2803.65	-2334.7	green
107777012	1647.81	468.401	1179.41	-711.012	green
107766933	2881.06	468.27	2412.79	-1944.52	green
107827161	3071.27	468.258	2603.01	-2134.75	green
107786678	1654.3	467.496	1186.8	-719.303	green
107787386	2299.53	467.303	1832.23	-1364.92	green
107829898	1824.44	466.929	1357.52	-890.586	green
107796030	2449.99	466.844	1983.15	-1516.3	green
107789256	1862.54	466.698	1395.85	-929.148	green
107813592	1907.8	466.584	1441.22	-974.632	green
107765486	1572.8	466.348	1106.45	-640.102	green
107774251	1531.86	466.097	1065.76	-599.663	green
107799609	1907.93	466.046	1441.88	-975.836	green
107792059	2035.09	465.999	1569.09	-1103.09	green
107793166	1566.02	465.607	1100.41	-634.807	green
107805468	1737.16	465.46	1271.7	-806.239	green
107773685	2915.24	465.199	2450.04	-1984.84	green
107765999	1770.52	465.163	1305.36	-840.197	green
107815883	1963.32	464.691	1498.62	-1033.93	green
107759012	1501.87	464.606	1037.26	-572.656	green
107784855	2095.65	464.445	1631.21	-1166.76	green
107828827	2358.21	464.094	1894.12	-1430.02	green
107762821	2361	463.412	1897.59	-1434.17	green
107814599	1744.9	463.282	1281.62	-818.334	green
107773955	2170.47	463.169	1707.3	-1244.13	green
107771024	2046.67	462.814	1583.85	-1121.04	green
107817618	1478.57	462.79	1015.78	-552.987	green
107793790	2082.58	462.644	1619.93	-1157.29	green
107792369	1886.56	462.052	1424.5	-962.453	green
107786794	2414.5	462.038	1952.46	-1490.43	green
107807231	2177.2	461.579	1715.62	-1254.04	green
107771196	1454.58	461.401	993.178	-531.777	green
107828677	2286.05	461.122	1824.92	-1363.8	green
107788461	1794.19	461.115	1333.07	-871.957	green
107801616	1924.75	461.102	1463.65	-1002.55	green
107773106	2021.63	460.585	1561.05	-1100.46	green
107795001	1767.43	460.41	1307.02	-846.608	green
novel.3999	1400.8	459.888	940.913	-481.026	green
novel.2872	1739.63	459.798	1279.83	-820.034	green
107831287	1951.65	459.787	1491.86	-1032.07	green
107796332	1640.21	459.783	1180.43	-720.642	green
107763138	1953.51	459.718	1493.8	-1034.08	green
107805127	1962.43	459.558	1502.88	-1043.32	green
107805971	1496.15	459.267	1036.89	-577.619	green
107775776	2046.69	459.251	1587.44	-1128.19	green
107791902	2299.15	458.933	1840.21	-1381.28	green
107814816	2274.85	458.153	1816.69	-1358.54	green
107766532	2144.38	458.023	1686.36	-1228.34	green
107826256	1609.06	457.104	1151.96	-694.854	green
107817856	1815.89	457.088	1358.8	-901.709	green
107790275	1936.44	457.028	1479.41	-1022.38	green
107780164	1533.63	456.81	1076.82	-620.007	green
107814041	1661.35	456.622	1204.73	-748.108	green
107764830	1943.53	456.263	1487.27	-1031.01	green
107829082	1460.76	456.218	1004.54	-548.322	green
107801279	1862.32	456.096	1406.22	-950.124	green
107798715	1964.97	455.045	1509.93	-1054.88	green
107805507	1523.44	454.936	1068.5	-613.568	green
107766315	1402.9	454.431	948.468	-494.037	green
107791871	1447.1	454.333	992.772	-538.439	green
107786375	2487.98	454.159	2033.83	-1579.67	green
107791780	2139.36	453.723	1685.64	-1231.92	green
107826146	2108.33	453.714	1654.62	-1200.9	green
107803075	1918.2	453.708	1464.49	-1010.78	green
107780973	2528.11	453.266	2074.85	-1621.58	green
107830386	1994.4	452.853	1541.55	-1088.7	green
107822694	1746.87	452.847	1294.02	-841.175	green
107776484	2483.56	452.76	2030.8	-1578.04	green
107829226	1832.04	452.728	1379.32	-926.587	green
107770792	1372.9	452.63	920.266	-467.636	green
107761529	2340.47	452.555	1887.91	-1435.36	green
107816484	2134.22	452.522	1681.7	-1229.17	green
novel.3734	1238.9	452.052	786.847	-334.795	green
107800903	1970.58	451.893	1518.69	-1066.8	green
107817177	2864.5	451.403	2413.09	-1961.69	green
107759253	2034.23	451.336	1582.89	-1131.56	green
107760586	1494.14	451.315	1042.82	-591.506	green
107760007	2104.79	451.31	1653.48	-1202.17	green
107759133	1391.7	450.836	940.865	-490.029	green
107798333	1578.8	450.65	1128.15	-677.5	green
107805979	1581.66	450.545	1131.11	-680.567	green
107817464	1239.31	450.5	788.814	-338.314	green
107786429	2155.37	450.482	1704.88	-1254.4	green
107770285	1741.24	450.316	1290.92	-840.609	green
107777552	1886.61	450.023	1436.58	-986.562	green
107791623	1282.77	449.98	832.786	-382.806	green
107775847	1433.47	449.241	984.226	-534.984	green
107787820	1564.41	449.224	1115.19	-665.962	green
107764936	1678.68	449.104	1229.58	-780.476	green
107765656	1625.13	449.03	1176.1	-727.072	green
107760091	1521.3	447.795	1073.51	-625.712	green
107792140	1841.58	447.664	1393.92	-946.252	green
107815823	1716.12	447.406	1268.72	-821.31	green
107777166	1956.98	447.334	1509.65	-1062.31	green
107787523	2240.78	447.294	1793.49	-1346.2	green
107813737	1377.68	447.078	930.606	-483.527	green
107789515	1859.1	446.639	1412.46	-965.824	green
107771515	2062.99	446.619	1616.37	-1169.75	green
107774212	1628.76	446.546	1182.22	-735.672	green
107804507	2003.97	446.238	1557.74	-1111.5	green
107821769	2288.37	445.886	1842.48	-1396.59	green
107788691	1791.9	445.841	1346.06	-900.218	green
107801603	1726.31	445.662	1280.64	-834.982	green
107782914	2142.69	445.658	1697.04	-1251.38	green
107818607	1778.68	445.357	1333.32	-887.962	green
107815564	1530.9	445.333	1085.57	-640.235	green
107791849	1439.44	444.632	994.805	-550.173	green
107779841	2327.23	444.524	1882.7	-1438.18	green
107764507	1309.42	444.328	865.097	-420.769	green
107823417	1046.79	444.091	602.704	-158.613	green
107819577	1514.32	443.978	1070.35	-626.369	green
107811310	1996.73	443.869	1552.86	-1108.99	green
107762024	2121.16	443.075	1678.08	-1235.01	green
107780498	1504.92	442.738	1062.18	-619.444	green
107763658	1642.94	442.708	1200.23	-757.522	green
107826039	1470.98	442.689	1028.3	-585.607	green
107768876	2058.49	442.557	1615.93	-1173.38	green
107769525	2310.15	442.189	1867.96	-1425.77	green
107826948	1417.15	442.171	974.976	-532.804	green
107781043	1769.18	442.141	1327.04	-884.895	green
107760412	2078.55	441.995	1636.56	-1194.56	green
107818344	2100.25	441.353	1658.9	-1217.55	green
107831626	2068.69	441.213	1627.47	-1186.26	green
107794459	1556.3	441.117	1115.19	-674.07	green
107832580	2107.3	440.969	1666.33	-1225.36	green
107786031	1532.9	440.954	1091.94	-650.987	green
107830654	2417.24	440.94	1976.3	-1535.36	green
107798983	1911.88	440.57	1471.31	-1030.74	green
107825265	1592.66	440.413	1152.25	-711.836	green
107817701	1789.22	440.227	1348.99	-908.764	green
107777905	1636.44	440.089	1196.35	-756.265	green
107830070	2550.26	439.83	2110.43	-1670.6	green
107778228	1747.6	439.476	1308.13	-868.651	green
107772523	1941.04	439.228	1501.82	-1062.59	green
107800328	2218.73	438.871	1779.86	-1340.99	green
107820011	1949.77	438.433	1511.34	-1072.91	green
107800707	1879.8	438.238	1441.56	-1003.33	green
107801845	2460.74	438.208	2022.53	-1584.32	green
107812428	1983.38	437.638	1545.74	-1108.1	green
107793916	1705.19	437.558	1267.63	-830.076	green
107780269	2147.23	437.464	1709.76	-1272.3	green
107786199	1732.1	437.129	1294.97	-857.841	green
107796434	2156.01	436.925	1719.09	-1282.16	green
107803805	1496.9	436.903	1060	-623.096	green
107786278	1324.34	436.178	888.164	-451.985	green
107765840	1730.85	436.091	1294.76	-858.668	green
107826789	1493.75	436.072	1057.67	-621.601	green
107768930	1198.16	435.93	762.232	-326.302	green
107802130	2075.25	435.78	1639.47	-1203.69	green
107783876	2668.2	435.726	2232.47	-1796.75	green
107803244	1707.26	434.871	1272.39	-837.522	green
107824893	1732.05	434.743	1297.31	-862.566	green
107781728	2209.75	434.254	1775.49	-1341.24	green
107771041	1405.43	433.381	972.051	-538.67	green
107759719	2042.86	432.928	1609.94	-1177.01	green
107813817	1854.75	432.787	1421.96	-989.173	green
107820476	1974.85	432.648	1542.2	-1109.55	green
107780378	2938.19	432.519	2505.67	-2073.16	green
107781182	1380.65	432.489	948.163	-515.674	green
107792462	2325.56	432.155	1893.41	-1461.25	green
107773720	1433.21	431.9	1001.31	-569.412	green
107820196	1260.41	431.709	828.702	-396.993	green
107819669	1696.19	431.391	1264.8	-833.412	green
107762476	2196.39	431.253	1765.13	-1333.88	green
107823944	1132.98	431.175	701.803	-270.628	green
107776005	2076.71	430.759	1645.95	-1215.19	green
107769523	1789.13	430.695	1358.44	-927.74	green
107816800	1602.94	429.887	1173.05	-743.16	green
novel.3417	1627.05	429.215	1197.83	-768.618	green
107787813	1542.1	428.942	1113.16	-684.216	green
107824673	1856.41	428.129	1428.28	-1000.15	green
107788996	2289.34	427.107	1862.23	-1435.12	green
107812529	2022.51	427.011	1595.5	-1168.49	green
107765888	1977.83	426.573	1551.25	-1124.68	green
107797784	2101.04	426.289	1674.75	-1248.46	green
107825952	1866.46	426.191	1440.27	-1014.08	green
107814239	1307.58	425.899	881.684	-455.785	green
107761492	2076.94	425.66	1651.28	-1225.62	green
107812029	1242.05	425.386	816.665	-391.278	green
107782273	1586.69	425.034	1161.65	-736.62	green
107825167	1631.82	424.814	1207	-782.19	green
107817895	2498.13	424.736	2073.39	-1648.66	green
107795354	1809.65	424.553	1385.1	-960.544	green
107808485	2385.81	424.432	1961.38	-1536.95	green
107781437	1520.97	423.929	1097.04	-673.11	green
107821977	1141.45	423.538	717.912	-294.374	green
107831005	1611.51	423.39	1188.13	-764.736	green
107789371	1982.69	423.258	1559.43	-1136.17	green
107767661	1855.6	423.145	1432.46	-1009.31	green
107798069	1328.61	423.046	905.56	-482.514	green
107809597	2313.84	422.833	1891.01	-1468.18	green
107831630	2097.07	422.413	1674.65	-1252.24	green
107791144	1858.85	422.104	1436.75	-1014.65	green
107795124	2573.88	422.1	2151.78	-1729.68	green
107788289	1528.75	421.894	1106.86	-684.966	green
107802587	1426.53	421.732	1004.79	-583.061	green
107823999	2002.46	420.974	1581.48	-1160.51	green
107767095	2346.34	420.721	1925.62	-1504.9	green
107794526	1749.64	420.471	1329.17	-908.701	green
107832237	1448.37	420.437	1027.93	-607.492	green
107787247	1362.69	420.422	942.265	-521.843	green
107768941	1876.85	420.403	1456.45	-1036.04	green
107779259	3330.3	420.361	2909.94	-2489.58	green
107766229	1947.68	419.92	1527.76	-1107.84	green
107815748	1780.76	419.906	1360.85	-940.943	green
107796186	1367.76	419.718	948.046	-528.328	green
107774632	1940.89	419.713	1521.18	-1101.47	green
107779177	1450.05	419.683	1030.37	-610.686	green
107785976	1191.18	419.402	771.774	-352.372	green
107784235	1408.55	419.392	989.161	-569.769	green
107819449	1607.32	419.301	1188.02	-768.715	green
107819983	1657.63	418.538	1239.09	-820.555	green
107782281	2576.3	418.492	2157.81	-1739.32	green
107793129	2228.76	418.218	1810.54	-1392.33	green
107793846	1949.83	417.776	1532.05	-1114.27	green
novel.1171	1325.69	417.708	907.985	-490.277	green
novel.5680	1699.88	417.42	1282.46	-865.044	green
107808019	1675.4	416.88	1258.52	-841.645	green
107782095	1731.91	416.597	1315.32	-898.719	green
107775703	1506.21	416.551	1089.66	-673.105	green
107793077	1642.18	416.413	1225.77	-809.356	green
107784182	1836.66	416.394	1420.27	-1003.88	green
107785237	1695.97	416.242	1279.73	-863.485	green
107772611	1318.59	415.64	902.946	-487.306	green
107767555	1213.61	415.63	797.981	-382.351	green
107810056	2218.43	414.325	1804.11	-1389.78	green
107772296	1976.02	414.319	1561.71	-1147.39	green
107802237	1938.23	414.141	1524.09	-1109.95	green
107760484	1962.34	413.964	1548.37	-1134.41	green
107814680	1625.94	413.132	1212.81	-799.674	green
107810378	2167.27	413.088	1754.18	-1341.09	green
107797821	1379.34	412.996	966.348	-553.353	green
107778195	2282.04	411.643	1870.4	-1458.75	green
107815378	1953.65	411.575	1542.07	-1130.5	green
107795116	1620.19	411.509	1208.68	-797.172	green
107800312	1602.13	411.352	1190.78	-779.425	green
107820759	2506.27	410.964	2095.31	-1684.35	green
107765525	1990.29	410.875	1579.41	-1168.54	green
107819130	1343.82	410.601	933.218	-522.617	green
107801987	1510.89	410.106	1100.79	-690.681	green
107808914	1016.63	409.334	607.291	-197.956	green
107788762	1874.83	408.953	1465.88	-1056.92	green
107768919	1541.4	408.768	1132.63	-723.864	green
107821620	1610.31	408.342	1201.97	-793.628	green
107789170	1614.3	407.847	1206.46	-798.611	green
107766781	1371.93	407.662	964.272	-556.61	green
107810623	1466.14	407.387	1058.75	-651.364	green
107775077	1995.68	406.964	1588.72	-1181.76	green
107784660	1373.76	406.565	967.19	-560.625	green
107776992	1512.04	406.394	1105.64	-699.249	green
107801872	1602.05	406.069	1195.99	-789.916	green
107788653	1250.86	405.752	845.106	-439.354	green
107810990	2064.53	405.7	1658.83	-1253.13	green
107785343	1920.94	405.654	1515.28	-1109.63	green
107815500	1589.65	405.378	1184.27	-778.892	green
107759388	1743.73	405.235	1338.5	-933.264	green
107812007	1623.22	405.129	1218.1	-812.967	green
107774411	1690.24	404.87	1285.37	-880.501	green
107807154	1125.31	404.757	720.556	-315.799	green
107787888	1499.31	404.615	1094.69	-690.079	green
107763143	1717.59	403.852	1313.74	-909.89	green
107790891	1649.12	403.8	1245.32	-841.522	green
novel.5212	1061.39	403.588	657.8	-254.212	green
107827460	1727.61	403.096	1324.52	-921.422	green
107814668	2171.02	402.518	1768.5	-1365.99	green
107768321	1151.1	402.408	748.691	-346.283	green
107805482	1492.69	402.06	1090.63	-688.569	green
107769933	1606.46	402.05	1204.41	-802.355	green
107809836	1784.59	401.909	1382.68	-980.772	green
107790603	1385.02	401.234	983.787	-582.553	green
107793197	1220.21	401.029	819.18	-418.152	green
107793180	1822	400.832	1421.17	-1020.34	green
107759742	1413.26	400.395	1012.87	-612.471	green
107781155	1703.33	400.172	1303.16	-902.99	green
107793757	1279.97	400.037	879.936	-479.899	green
107832634	1214.11	399.399	814.709	-415.31	green
107771091	2090.35	398.872	1691.48	-1292.61	green
107796617	2181.95	398.17	1783.78	-1385.61	green
107810360	1937.89	397.803	1540.09	-1142.29	green
107816458	1776.24	397.503	1378.74	-981.24	green
107825982	1349.84	397.304	952.537	-555.233	green
107781907	1723.82	396.706	1327.11	-930.403	green
107791358	2027.55	396.542	1631.01	-1234.46	green
107795484	2061.9	396.137	1665.77	-1269.63	green
107793160	1323.61	395.254	928.36	-533.105	green
107799777	1768.76	395.008	1373.76	-978.749	green
107825670	2058.9	394.967	1663.93	-1268.96	green
107760663	1411.77	394.9	1016.87	-621.973	green
107778096	1444.32	394.706	1049.62	-654.912	green
107817449	1580.79	394.588	1186.2	-791.615	green
107772911	1252.38	394.498	857.885	-463.388	green
107800845	1472.55	394.453	1078.1	-683.642	green
novel.4639	1335.21	394.161	941.052	-546.891	green
107823278	1738.94	393.749	1345.19	-951.44	green
107831303	1214.21	393.724	820.482	-426.757	green
107770178	1461.31	392.792	1068.52	-675.727	green
107815791	1451.14	392.767	1058.37	-665.607	green
107828263	1902.68	392.318	1510.36	-1118.04	green
107800954	1272.19	392.166	880.023	-487.857	green
107805010	1429.9	391.906	1038	-646.093	green
107787597	1471.96	391.817	1080.14	-688.325	green
107777453	1790.34	391.501	1398.84	-1007.34	green
107792949	1962.65	391.374	1571.28	-1179.9	green
107808232	1369.77	391.342	978.433	-587.09	green
novel.113	1500.78	391.012	1109.77	-718.757	green
107820681	1228.75	390.925	837.825	-446.899	green
107817299	1325.23	390.792	934.438	-543.646	green
107779761	1902.22	390.695	1511.52	-1120.83	green
107791261	1314.79	390.664	924.129	-533.464	green
107823760	1495.45	390.23	1105.22	-714.988	green
107766040	1289.3	390.133	899.167	-509.034	green
107811795	1187.73	389.247	798.487	-409.241	green
107787379	1827.95	389.095	1438.85	-1049.76	green
107778755	1486.27	388.702	1097.57	-708.865	green
107788511	1302.16	388.644	913.515	-524.871	green
107781603	1507.15	388.628	1118.52	-729.894	green
107831212	1474.54	388.316	1086.22	-697.906	green
107789068	2090.4	387.865	1702.53	-1314.67	green
107814645	1377.82	387.828	989.992	-602.164	green
novel.918	1810.38	387.805	1422.57	-1034.77	green
107818101	1466.16	387.267	1078.9	-691.629	green
107784888	1854.13	387.138	1466.99	-1079.86	green
107759828	1920.4	386.852	1533.55	-1146.7	green
107765116	1728.87	386.515	1342.36	-955.845	green
107819940	1558.62	386.315	1172.3	-785.989	green
107785002	1112.12	385.531	726.589	-341.058	green
107760336	2403.01	385.281	2017.73	-1632.45	green
107815415	1486.52	385.186	1101.34	-716.152	green
107790949	1447.1	384.775	1062.32	-677.548	green
107822920	1897.07	384.44	1512.63	-1128.19	green
107798718	1531.18	384.372	1146.81	-762.438	green
107763093	2375.17	384.32	1990.85	-1606.53	green
107832578	1937.21	384.311	1552.9	-1168.59	green
107799418	1326.91	384.19	942.719	-558.529	green
107786901	1892.36	383.943	1508.41	-1124.47	green
107772051	1833.82	383.906	1449.92	-1066.01	green
107795208	1945.83	382.946	1562.88	-1179.94	green
novel.5714	1620.16	382.283	1237.88	-855.593	green
107798409	1834.06	382.087	1451.98	-1069.89	green
novel.4226	1833.57	381.867	1451.7	-1069.84	green
107831441	2037.22	381.601	1655.62	-1274.02	green
107785342	2512.05	381.07	2130.97	-1749.9	green
107822792	1380.89	381.066	999.822	-618.756	green
107770660	1425.6	380.865	1044.74	-663.874	green
107832395	2538.52	380.829	2157.69	-1776.86	green
107816545	1460.89	380.551	1080.34	-699.785	green
107831220	1440.69	380.539	1060.15	-679.614	green
107799512	1993.38	380.39	1612.99	-1232.6	green
107813123	1101.77	380.074	721.694	-341.62	green
107808622	1344.27	379.555	964.72	-585.164	green
107769150	1954.74	379.497	1575.24	-1195.75	green
107797682	969.052	378.511	590.542	-212.031	green
107819270	2441.88	378.441	2063.43	-1684.99	green
107804476	1700.19	378.337	1321.85	-943.515	green
107770188	1820.23	378.31	1441.92	-1063.61	green
107787670	1425.24	378.013	1047.22	-669.212	green
107767756	2046.36	377.792	1668.57	-1290.78	green
107791696	1634.34	377.706	1256.63	-878.923	green
107826064	1230.94	377.365	853.579	-476.215	green
107782751	1669.17	376.653	1292.52	-915.864	green
107782562	1890.31	376.608	1513.7	-1137.1	green
107779140	1837.11	376.599	1460.51	-1083.91	green
107822138	1940.23	376.485	1563.75	-1187.26	green
107769744	1467.79	376.302	1091.49	-715.186	green
107823007	2180.94	375.921	1805.02	-1429.1	green
107792257	1073.62	375.709	697.912	-322.203	green
107807007	1652.8	375.583	1277.21	-901.629	green
107821695	1035.16	375.447	659.71	-284.264	green
107826239	1372.26	374.802	997.454	-622.652	green
107831143	1078.84	374.657	704.18	-329.523	green
107771467	1464.48	374.48	1090	-715.519	green
107805036	1560.42	374.276	1186.15	-811.872	green
107814025	859.271	374.151	485.12	-110.969	green
107774470	1440.09	373.739	1066.35	-692.613	green
107812417	1712.5	373.411	1339.09	-965.681	green
107808164	1406.65	373.379	1033.27	-659.889	green
107786874	1668.73	373.279	1295.45	-922.167	green
107793419	1914.1	373.273	1540.83	-1167.56	green
107830258	1722.96	372.741	1350.22	-977.479	green
107766007	1398.01	372.451	1025.56	-653.107	green
107780214	2695.55	372.35	2323.2	-1950.85	green
107778968	1886.26	372.073	1514.18	-1142.11	green
107812644	1853.18	371.954	1481.23	-1109.27	green
107780015	1996.66	371.926	1624.73	-1252.81	green
107768431	1412.38	371.894	1040.49	-668.594	green
107775910	1534.02	371.542	1162.48	-790.939	green
107792007	1068	371.458	696.547	-325.089	green
107797274	1631.94	371.378	1260.56	-889.182	green
107832835	1713.97	371.314	1342.66	-971.343	green
107806254	2114.28	371.314	1742.96	-1371.65	green
107809795	1700.13	370.972	1329.16	-958.187	green
107760789	1787.12	370.865	1416.26	-1045.4	green
107815516	1270.62	370.429	900.187	-529.759	green
107792127	1302.45	370.104	932.348	-562.244	green
107813217	1388.57	369.861	1018.71	-648.853	green
107829730	1850.19	369.565	1480.63	-1111.06	green
107799432	1169.25	369.488	799.759	-430.271	green
107775113	1418.33	369.453	1048.87	-679.421	green
107765704	1250.03	369.275	880.759	-511.484	green
107772384	1574.8	369.273	1205.52	-836.25	green
107826409	1790.86	368.839	1422.02	-1053.19	green
107768547	1175.07	367.898	807.177	-439.279	green
107791440	1591.67	367.829	1223.84	-856.008	green
107831078	1432.83	367.23	1065.6	-698.37	green
107781409	1397.46	367.054	1030.4	-663.347	green
107802031	1209.99	366.796	843.194	-476.398	green
107807538	2107.47	366.72	1740.75	-1374.03	green
107780587	2170.32	365.728	1804.59	-1438.86	green
107781625	2073.89	365.668	1708.22	-1342.56	green
107800054	1171.48	365.271	806.211	-440.941	green
107805443	1665.9	365.017	1300.88	-935.861	green
107815985	1584.51	364.623	1219.88	-855.26	green
107803821	1184.69	364.544	820.145	-455.601	green
107760988	1509.49	364.36	1145.13	-780.775	green
107790532	2075.24	364.079	1711.16	-1347.08	green
107828529	1763.09	363.831	1399.26	-1035.43	green
107793833	1641.08	363.775	1277.3	-913.528	green
107827766	1569.16	363.412	1205.75	-842.333	green
107803022	1798.28	362.947	1435.33	-1072.39	green
107808300	1339.47	361.888	977.581	-615.693	green
107768322	1047.93	361.88	686.049	-324.168	green
107761940	2428.75	361.723	2067.03	-1705.31	green
107826930	2178.93	361.365	1817.56	-1456.2	green
107822583	1097.85	361.19	736.661	-375.471	green
107789616	1710.25	360.859	1349.4	-988.536	green
107827976	1830.91	360.311	1470.6	-1110.29	green
107785720	1150.84	359.495	791.341	-431.846	green
107816289	1604.91	359.295	1245.61	-886.315	green
107809047	1109.57	359.206	750.366	-391.16	green
107800159	1130.84	358.815	772.023	-413.208	green
107768173	1383.6	357.278	1026.32	-669.042	green
107808575	1767.98	357.257	1410.72	-1053.46	green
novel.1665	1674.39	356.931	1317.46	-960.527	green
107766887	1491.68	356.57	1135.11	-778.544	green
107770677	1330.04	356.454	973.586	-617.132	green
107804171	1400.38	355.926	1044.45	-688.529	green
107820406	1565.69	355.751	1209.94	-854.187	green
107780092	1461.04	355.677	1105.36	-749.685	green
107808389	1390.01	355.331	1034.68	-679.351	green
107809120	1572.14	355.259	1216.88	-861.617	green
107812463	1532.2	355.234	1176.97	-821.735	green
107771860	1968.68	354.351	1614.32	-1259.97	green
107760509	1868.42	354.187	1514.24	-1160.05	green
107802809	1646.69	353.589	1293.1	-939.515	green
107829669	1733.33	353.56	1379.77	-1026.21	green
107830902	1037.89	352.811	685.078	-332.267	green
107763962	1668.53	352.575	1315.96	-963.384	green
107808412	1239.81	352.519	887.288	-534.77	green
107806548	1003.55	351.963	651.583	-299.62	green
107760315	1594.6	351.916	1242.68	-890.764	green
107825210	1215.8	351.51	864.288	-512.778	green
107760933	1351.28	351.125	1000.15	-649.03	green
107795478	852.096	349.901	502.195	-152.295	green
novel.3667	1287.33	349.458	937.869	-588.411	green
107762619	1048.32	349.055	699.27	-350.215	green
107779764	1439.69	348.829	1090.87	-742.037	green
107760049	2598.77	348.774	2249.99	-1901.22	green
107767940	1101.45	348.744	752.707	-403.963	green
107793684	1673.84	348.349	1325.49	-977.143	green
107811863	1593.37	348.32	1245.05	-896.732	green
107763479	1798.94	348.206	1450.73	-1102.53	green
107767133	1691.89	348.101	1343.79	-995.685	green
novel.28	1338.69	346.954	991.738	-644.784	green
107822978	1570.19	346.152	1224.04	-877.884	green
107764916	1505.91	345.732	1160.17	-814.443	green
107815101	1779.05	345.394	1433.66	-1088.27	green
107811454	1074.99	345.361	729.629	-384.269	green
107779262	1509.13	344.889	1164.24	-819.35	green
107764295	1967.77	344.638	1623.13	-1278.49	green
107765165	1238.74	344.373	894.366	-549.993	green
107815732	908.404	344.35	564.054	-219.704	green
107805224	1052.27	344.163	708.108	-363.945	green
107825428	1221.05	343.508	877.543	-534.036	green
107778032	1547	343.306	1203.69	-860.388	green
107821797	2028.39	343.157	1685.24	-1342.08	green
novel.850	1629.42	343.124	1286.3	-943.172	green
107832573	1375.82	343.103	1032.72	-689.613	green
107778200	1463.25	343.057	1120.19	-777.133	green
107783074	1258.25	342.342	915.911	-573.569	green
107809271	1484.27	341.976	1142.3	-800.321	green
107772799	1599.36	341.898	1257.46	-915.562	green
107784659	1783.02	341.75	1441.27	-1099.52	green
107822354	1836.47	341.688	1494.78	-1153.09	green
107789432	1450.5	341.318	1109.18	-767.862	green
107818784	813.116	339.109	474.007	-134.899	green
107821694	1206.31	338.749	867.565	-528.816	green
107769438	1175.88	338.486	837.389	-498.903	green
107782346	1139.95	338.421	801.527	-463.106	green
107825268	1176.29	338.393	837.892	-499.499	green
107806102	1260.27	338.301	921.968	-583.668	green
107792081	1059.5	338.263	721.236	-382.973	green
107784809	1965.02	337.932	1627.09	-1289.16	green
107805800	1495.42	337.546	1157.87	-820.323	green
107773320	1179.65	337.461	842.191	-504.73	green
107778421	1423.12	337.444	1085.68	-748.234	green
107767085	1399.63	337.443	1062.19	-724.748	green
107781971	1633.62	337.121	1296.5	-959.378	green
107824897	1553.13	337.113	1216.02	-878.904	green
novel.1929	1286.28	336.938	949.343	-612.405	green
107773107	1477.68	336.739	1140.94	-804.203	green
107766129	1420.83	336.534	1084.3	-747.763	green
107798330	1056	336.48	719.518	-383.037	green
107761950	1529.11	336.423	1192.69	-856.268	green
107760681	1314.05	335.859	978.192	-642.332	green
107785233	1193.99	335.759	858.23	-522.472	green
107828132	1257.3	335.566	921.739	-586.173	green
107796535	1432.76	335.555	1097.21	-761.652	green
107794046	1069.2	335.384	733.819	-398.436	green
107763858	1472.99	335.184	1137.8	-802.617	green
107820624	1285.32	334.692	950.626	-615.934	green
107828275	1633.2	334.628	1298.57	-963.944	green
107766309	1286.34	333.849	952.493	-618.644	green
107765163	1504.67	333.294	1171.37	-838.077	green
107822778	1190.3	333.24	857.064	-523.824	green
107801111	1300.41	332.929	967.481	-634.552	green
107829791	1291.82	332.701	959.12	-626.419	green
107787858	1597.39	332.624	1264.76	-932.139	green
107823611	1118.8	332.577	786.223	-453.645	green
107799659	1126.05	331.815	794.238	-462.424	green
107814825	2119.4	331.807	1787.59	-1455.79	green
107808414	1272.57	331.359	941.21	-609.851	green
107759379	1433.82	330.814	1103	-772.189	green
107781867	1353.14	330.439	1022.7	-692.264	green
107832067	1156.8	330.024	826.775	-496.751	green
107780541	1237.52	330.005	907.513	-577.508	green
107774042	1365.16	329.904	1035.26	-705.355	green
107777311	1635.3	329.896	1305.4	-975.503	green
107759410	1035.53	329.715	705.816	-376.101	green
107805705	941.429	328.733	612.696	-283.962	green
107767554	2064.1	328.274	1735.83	-1407.55	green
107799727	1354.13	328.018	1026.12	-698.098	green
107802432	1693.38	327.871	1365.51	-1037.64	green
107783337	940.835	327.869	612.966	-285.097	green
107763187	1138.07	327.643	810.426	-482.783	green
107828634	1541.6	327.629	1213.97	-886.342	green
107800421	1924.18	327.458	1596.72	-1269.26	green
107823103	1351.98	327.278	1024.7	-697.423	green
107765180	1096.25	327.23	769.023	-441.793	green
107808174	1264.02	327.105	936.918	-609.814	green
107763739	1503.77	326.966	1176.81	-849.842	green
107831676	929.164	326.249	602.915	-276.666	green
107808676	1665.74	326.039	1339.7	-1013.66	green
107831928	960.955	325.592	635.363	-309.77	green
107771944	1693.26	325.54	1367.72	-1042.18	green
107809489	1533.62	325.126	1208.49	-883.366	green
107817603	1454.02	324.975	1129.04	-804.066	green
107826455	1479.88	324.463	1155.42	-830.958	green
107786489	875.144	324.156	550.987	-226.831	green
107824050	1205.02	324.02	880.999	-556.979	green
107798652	1858.07	324	1534.07	-1210.07	green
107791883	1588.32	323.66	1264.66	-940.995	green
107821785	1382.36	323.587	1058.77	-735.181	green
107821992	1543.9	323.523	1220.37	-896.85	green
107821091	1153.98	323.277	830.699	-507.422	green
107780569	1284.21	323.204	961.006	-637.802	green
107781692	958.165	323.127	635.038	-311.912	green
107776910	1999.06	322.199	1676.86	-1354.66	green
107770840	1501.04	322.093	1178.94	-856.85	green
107816708	1574.33	321.663	1252.67	-931.006	green
107759560	1120.84	321.535	799.309	-477.775	green
107802821	1210.9	321.414	889.487	-568.073	green
107810400	1044.6	321.203	723.398	-402.195	green
107781727	877.586	320.951	556.635	-235.685	green
107780170	1186.84	320.645	866.195	-545.55	green
107799760	1405.88	320.584	1085.3	-764.713	green
novel.567	1359.54	320.563	1038.98	-718.415	green
107797980	1502.55	320.432	1182.11	-861.682	green
107760436	1247.05	319.221	927.832	-608.611	green
107799257	1105.62	319.12	786.503	-467.383	green
107816337	1283.27	318.931	964.34	-645.408	green
107762208	1346.22	318.565	1027.65	-709.088	green
107809738	2014.69	318.526	1696.16	-1377.64	green
107774308	1740.85	318.219	1422.63	-1104.41	green
107759510	1143.67	318.218	825.451	-507.234	green
107792044	1750.22	318.114	1432.1	-1113.99	green
107802246	1300.22	318.1	982.117	-664.017	green
107819371	1223.26	318.058	905.202	-587.145	green
107794499	1768.25	317.914	1450.34	-1132.42	green
107783583	1412.49	317.666	1094.82	-777.154	green
107815709	1541.89	317.568	1224.33	-906.759	green
novel.5556	1384.8	317.43	1067.37	-749.939	green
107758937	1305.44	316.236	989.208	-672.972	green
107829668	1161.82	316.028	845.788	-529.76	green
107765657	1281.92	315.335	966.58	-651.245	green
107762712	977.644	315.301	662.344	-347.043	green
107791763	1416.22	315.069	1101.16	-786.086	green
107795534	801.761	315.003	486.759	-171.756	green
107788065	825.914	314.722	511.192	-196.47	green
107782481	1328.69	314.564	1014.12	-699.56	green
107823556	1230.4	314.487	915.908	-601.421	green
107812955	1486.09	314.282	1171.81	-857.528	green
107832272	1108.43	314.227	794.202	-479.975	green
107767528	1198.47	314.054	884.411	-570.357	green
107832781	1673	313.984	1359.01	-1045.03	green
107785812	1233.64	313.332	920.313	-606.982	green
107821602	1087.4	313.288	774.113	-460.824	green
107804070	974.425	313.239	661.186	-347.946	green
107817423	856.981	312.768	544.213	-231.445	green
107777358	1145.9	312.764	833.139	-520.375	green
107798342	1372.67	312.71	1059.96	-747.251	green
107813361	1384.08	312.688	1071.39	-758.705	green
107784929	1479.91	312.133	1167.77	-855.642	green
107790251	851.016	311.201	539.815	-228.614	green
107776191	1072.88	310.513	762.364	-451.851	green
107823635	1167.6	310.194	857.411	-547.217	green
107784908	1191.08	309.753	881.326	-571.573	green
107771959	1286.22	309.292	976.929	-667.637	green
107800214	1386.6	309.096	1077.5	-768.407	green
107811938	1560.09	309.048	1251.04	-941.996	green
107795483	1683.2	308.782	1374.42	-1065.64	green
107767930	1349.72	308.771	1040.95	-732.176	green
107795485	1519.5	308.232	1211.27	-903.038	green
107801132	1199.5	307.737	891.762	-584.025	green
107768496	1430.02	307.679	1122.35	-814.666	green
107823757	1202.48	307.556	894.92	-587.364	green
107808171	990.065	307.085	682.98	-375.895	green
novel.170	1645.35	306.454	1338.89	-1032.44	green
107817400	987.741	305.922	681.819	-375.897	green
107782870	1743.03	305.571	1437.46	-1131.89	green
107789964	1309.26	305.5	1003.76	-698.26	green
107789140	1977.67	305.268	1672.4	-1367.13	green
107789091	1078.21	304.827	773.379	-468.552	green
107770439	936.09	304.805	631.285	-326.48	green
107789137	1373.76	304.592	1069.17	-764.574	green
107826235	979.778	304.4	675.378	-370.979	green
107759862	1499.72	304.356	1195.36	-891.007	green
107772881	1044.64	304.337	740.3	-435.963	green
107779667	1078.56	304.148	774.414	-470.266	green
107771268	1422.29	304.086	1118.21	-814.122	green
107766868	1538.76	304.073	1234.68	-930.609	green
107818087	944.017	303.687	640.33	-336.643	green
107792496	752.222	303.644	448.578	-144.934	green
107794711	840.376	303.618	536.758	-233.14	green
107777143	990.985	303.61	687.375	-383.764	green
107772032	1280.55	303.301	977.246	-673.945	green
107779462	893.52	303.167	590.353	-287.187	green
107798286	1229.06	303.149	925.909	-622.761	green
107789251	1506.76	302.933	1203.82	-900.89	green
107765789	884.131	302.874	581.257	-278.383	green
107817105	1331.09	302.686	1028.41	-725.724	green
107808691	1928.37	302.253	1626.12	-1323.87	green
107773957	2068.92	302.241	1766.68	-1464.44	green
107793219	1123.28	301.797	821.485	-519.688	green
107791167	875.198	301.622	573.576	-271.953	green
107815624	1441.65	301.597	1140.05	-838.453	green
107825913	1492.72	301.398	1191.32	-889.924	green
107826104	1255.92	301.219	954.701	-653.482	green
107784933	1136.49	301.045	835.447	-534.402	green
107768862	1037.45	300.972	736.475	-435.503	green
107788311	1149.34	300.701	848.638	-547.937	green
107823188	1372.05	300.547	1071.5	-770.957	green
107771217	803.243	300.49	502.753	-202.263	green
107811106	1193.45	300.397	893.048	-592.651	green
107809579	919.714	299.902	619.812	-319.91	green
107776347	1658.81	299.68	1359.13	-1059.45	green
107791457	1903.65	299.46	1604.19	-1304.73	green
107773499	1210.08	299.298	910.778	-611.48	green
107799345	1059.17	299.266	759.899	-460.633	green
107773455	1159.53	299.222	860.305	-561.083	green
107822999	1108.08	298.875	809.201	-510.326	green
107761554	1069.83	298.847	770.985	-472.137	green
107832076	1140.15	297.605	842.55	-544.944	green
107770909	922.996	297.34	625.656	-328.316	green
107828203	1185.43	297.01	888.424	-591.414	green
novel.3941	1318.67	296.576	1022.09	-725.517	green
107765031	1557.07	296.409	1260.66	-964.255	green
107791940	1020.76	296.288	724.477	-428.189	green
107832509	1444.32	295.813	1148.51	-852.696	green
107820290	1548.91	295.679	1253.23	-957.549	green
107801311	1330.18	295.28	1034.9	-739.623	green
107770672	1264.54	295.211	969.334	-674.123	green
107827829	1813.51	295.044	1518.47	-1223.42	green
107828279	1181.87	294.956	886.913	-591.957	green
107810743	1479.74	294.323	1185.41	-891.092	green
107810649	1522.45	294.119	1228.33	-934.21	green
107764874	1254.77	293.596	961.169	-667.573	green
107762515	1195.05	293.043	902.009	-608.966	green
107785835	988.743	292.644	696.099	-403.455	green
107810363	1723.78	291.644	1432.14	-1140.49	green
107822323	1091.07	290.966	800.105	-509.139	green
107761442	951.031	290.505	660.526	-370.02	green
107759039	1208.08	290.394	917.69	-627.296	green
107830695	1376.27	290.388	1085.88	-795.495	green
107802238	1480.71	289.822	1190.89	-901.071	green
107780360	1427.88	289.688	1138.19	-848.5	green
107780508	762.838	289.185	473.653	-184.469	green
107787161	1188.96	288.523	900.442	-611.919	green
107819766	1360.21	288.44	1071.77	-783.334	green
107782966	849.518	288.279	561.239	-272.96	green
107823461	1372.9	288.24	1084.66	-796.421	green
107785275	1679.92	288.173	1391.75	-1103.57	green
novel.814	1303.84	286.107	1017.74	-731.628	green
107774688	1074.6	285.551	789.049	-503.498	green
107782055	1721.33	285.5	1435.83	-1150.33	green
107762027	1132.82	285.327	847.488	-562.161	green
107827670	1262.78	285.147	977.629	-692.482	green
107761993	1076.93	285.009	791.918	-506.909	green
novel.3289	1214.4	284.959	929.444	-644.485	green
107785957	689.485	284.675	404.809	-120.134	green
107803645	1685.14	282.758	1402.38	-1119.62	green
107823775	1571.15	282.489	1288.66	-1006.17	green
107785761	1210.43	282.426	928.009	-645.583	green
107772262	1689.04	282.405	1406.63	-1124.23	green
107763796	1043	281.96	761.038	-479.078	green
107763822	1569.33	281.924	1287.4	-1005.48	green
107811476	1121.65	281.409	840.244	-558.835	green
107787239	956.016	281.152	674.864	-393.712	green
novel.934	1329.49	280.943	1048.54	-767.601	green
107831241	939.25	280.436	658.813	-378.377	green
107806129	1209.49	280.242	929.249	-649.007	green
107815534	1429.21	280.033	1149.18	-869.145	green
107813212	898.714	279.958	618.756	-338.797	green
107782776	981.465	279.606	701.859	-422.254	green
107825095	1138.19	279.53	858.665	-579.135	green
107802002	1099.48	278.876	820.6	-541.724	green
107794750	1030.87	278.692	752.182	-473.49	green
107798442	1506.73	278.509	1228.22	-949.71	green
107824877	1345.56	277.836	1067.73	-789.891	green
107770130	1000.14	277.803	722.335	-444.532	green
107771696	916.6	277.129	639.471	-362.342	green
107816773	1721.43	276.794	1444.63	-1167.84	green
107780135	916.187	276.364	639.823	-363.459	green
107822106	1484.79	276.174	1208.62	-932.442	green
107805015	1123.35	276.045	847.303	-571.258	green
107826153	1543.09	275.864	1267.23	-991.366	green
[truncated: 827 more rows]

## Sheet: pink
gene_id	kTotal	kWithin	kOut	kDiff	module
107759334	2177.69	373.632	1804.05	-1430.42	pink
107811391	2508.43	373.517	2134.91	-1761.4	pink
107826487	2341.22	365.852	1975.37	-1609.52	pink
107784433	2462.49	360.544	2101.95	-1741.41	pink
107831052	1624.39	358.015	1266.37	-908.359	pink
107814674	2260.79	353.444	1907.35	-1553.91	pink
107823549	2504.03	349.84	2154.19	-1804.35	pink
107772124	3364.87	348.156	3016.72	-2668.56	pink
107812736	2218.85	346.935	1871.91	-1524.98	pink
107775062	2188.87	345.202	1843.67	-1498.47	pink
107829165	2757.32	344.98	2412.34	-2067.36	pink
107775509	3423.49	341.062	3082.43	-2741.37	pink
107782531	3393.34	339.848	3053.49	-2713.64	pink
107820987	3112.58	339.22	2773.36	-2434.14	pink
107829437	2221.34	338.976	1882.36	-1543.39	pink
107792824	2746.85	338.896	2407.96	-2069.06	pink
107812233	2161.76	338.643	1823.12	-1484.47	pink
107767433	2651.89	338.387	2313.51	-1975.12	pink
107810897	2287.64	336.565	1951.08	-1614.52	pink
107783526	3120.16	334.137	2786.02	-2451.88	pink
107810720	3192.32	332.965	2859.36	-2526.39	pink
107784226	2446.68	332.193	2114.49	-1782.3	pink
107797740	2177.2	331.886	1845.31	-1513.42	pink
107807666	2963.12	331.582	2631.54	-2299.95	pink
107803444	1555.69	331.538	1224.15	-892.615	pink
107785185	3154.28	331.526	2822.75	-2491.22	pink
107824419	1820.13	328.959	1491.17	-1162.21	pink
107768181	3076.28	328.546	2747.73	-2419.18	pink
107794209	3224.99	327.741	2897.25	-2569.51	pink
107772213	2161.83	327.163	1834.67	-1507.51	pink
107785373	1878.8	326.916	1551.89	-1224.97	pink
107770065	2643.89	326.633	2317.26	-1990.62	pink
107785690	3258.55	326.37	2932.18	-2605.81	pink
107784252	2813.02	326.323	2486.69	-2160.37	pink
107786155	3672.63	325.731	3346.9	-3021.17	pink
107765167	3332.22	325.613	3006.61	-2681	pink
107824933	1665.02	324.869	1340.15	-1015.28	pink
107805177	2305.49	322.836	1982.66	-1659.82	pink
107772242	1979.8	321.16	1658.64	-1337.48	pink
107773304	1691.97	320.928	1371.05	-1050.12	pink
107760848	2754.61	320.53	2434.08	-2113.55	pink
107823627	1569.04	320.397	1248.65	-928.248	pink
107808390	3189.54	319.991	2869.55	-2549.56	pink
107789884	2670.17	319.447	2350.72	-2031.27	pink
107823500	1855.9	319.253	1536.65	-1217.39	pink
107796639	2851.05	319.016	2532.03	-2213.01	pink
107812888	3450.91	318.869	3132.04	-2813.17	pink
107783002	2187.34	318.424	1868.91	-1550.49	pink
107785111	2312.79	318.209	1994.58	-1676.37	pink
107807236	3189.95	317.949	2872	-2554.06	pink
107821268	3378.33	317.648	3060.68	-2743.03	pink
107768212	2595.7	317.109	2278.59	-1961.48	pink
107787496	2148.7	316.363	1832.34	-1515.98	pink
107796243	2404.73	316.327	2088.4	-1772.08	pink
107811392	2485.56	315.328	2170.23	-1854.9	pink
107790218	3380.81	315.294	3065.52	-2750.23	pink
107761420	2619.69	314.729	2304.96	-1990.23	pink
107774818	1469.07	314.162	1154.91	-840.745	pink
107797197	1986.2	314.127	1672.07	-1357.94	pink
107832040	1961.39	312.95	1648.44	-1335.49	pink
107783850	2266.62	312.736	1953.88	-1641.14	pink
107809608	3366.65	312.426	3054.23	-2741.8	pink
107809359	2938.37	312.311	2626.06	-2313.75	pink
107816527	3099.18	312.147	2787.04	-2474.89	pink
107832445	2385.21	312.107	2073.1	-1761	pink
107816532	1540.12	312.097	1228.02	-915.923	pink
107811718	2604.07	311.07	2293	-1981.93	pink
107823440	2709.8	310.964	2398.84	-2087.87	pink
107785077	1597.14	310.098	1287.04	-976.944	pink
107774432	2275.38	309.525	1965.85	-1656.33	pink
107771530	2457.12	309.475	2147.64	-1838.17	pink
107812880	2223.91	308.5	1915.41	-1606.91	pink
107794993	2827.73	308.325	2519.41	-2211.08	pink
107770828	2415.1	308.311	2106.79	-1798.48	pink
107784796	2109.87	307.78	1802.09	-1494.31	pink
107806752	2562.11	307.448	2254.66	-1947.21	pink
107777601	1911.72	306.641	1605.08	-1298.44	pink
107794800	2593.11	306.253	2286.86	-1980.61	pink
107822892	3120.94	305.956	2814.99	-2509.03	pink
107829400	2303.17	305.844	1997.32	-1691.48	pink
107786769	3398.79	305.286	3093.5	-2788.22	pink
107775428	2762.38	305.009	2457.37	-2152.36	pink
107780045	2440.88	304.872	2136	-1831.13	pink
107815775	3434.1	303.981	3130.12	-2826.14	pink
107826264	2527.6	303.912	2223.68	-1919.77	pink
107771176	2523.44	303.906	2219.53	-1915.62	pink
107771741	2148.44	303.63	1844.81	-1541.18	pink
107797976	2089.59	303.451	1786.14	-1482.69	pink
107774919	3466.89	303.213	3163.68	-2860.46	pink
107791802	2514.84	303.18	2211.66	-1908.48	pink
107758921	2850.43	303.174	2547.25	-2244.08	pink
107799192	3354.12	301.744	3052.38	-2750.64	pink
107787923	2255.64	301.479	1954.16	-1652.68	pink
107764494	3508.12	300.849	3207.27	-2906.42	pink
107761723	2725.13	300.355	2424.78	-2124.42	pink
107826056	1431.09	299.75	1131.34	-831.595	pink
107818112	1791.12	299.677	1491.45	-1191.77	pink
107787021	2901.99	299.54	2602.45	-2302.91	pink
107769460	2457.1	299.326	2157.77	-1858.44	pink
107777694	3499.74	298.63	3201.11	-2902.48	pink
107828022	3409.36	298.55	3110.81	-2812.26	pink
107788222	3503.22	298.086	3205.14	-2907.05	pink
107783102	1365.41	297.476	1067.93	-770.459	pink
107784507	1366.41	296.525	1069.88	-773.359	pink
107828708	2943.23	296.235	2647	-2350.76	pink
107765434	3563.31	296.213	3267.09	-2970.88	pink
107762340	2863.66	295.568	2568.09	-2272.52	pink
107816078	2110.62	295.261	1815.36	-1520.1	pink
107759086	2617.09	295.252	2321.84	-2026.59	pink
107783514	2635.36	294.866	2340.5	-2045.63	pink
107801652	3478.91	294.704	3184.21	-2889.5	pink
107825898	2200.52	294.177	1906.34	-1612.17	pink
107826686	2169.3	294.149	1875.15	-1581	pink
107796298	3183.81	293.587	2890.23	-2596.64	pink
107802252	1944.75	293.39	1651.36	-1357.97	pink
107799156	2966.13	293.334	2672.79	-2379.46	pink
107819784	2221.34	292.733	1928.61	-1635.88	pink
107810839	3657.15	292.617	3364.54	-3071.92	pink
107790260	3087.04	292.465	2794.57	-2502.11	pink
107792558	2682.05	291.988	2390.06	-2098.07	pink
107828398	1434.21	291.91	1142.3	-850.392	pink
107797111	2083.39	291.552	1791.84	-1500.29	pink
107794211	3051.97	291.055	2760.91	-2469.86	pink
107799405	2324.06	290.262	2033.8	-1743.54	pink
107799411	2066.96	290.034	1776.92	-1486.89	pink
107827895	2579.12	289.839	2289.28	-1999.44	pink
novel.5502	3114.63	289.587	2825.04	-2535.45	pink
107791850	2467.96	289.187	2178.78	-1889.59	pink
107782960	3159.35	289.028	2870.32	-2581.29	pink
107759584	3333.9	288.593	3045.3	-2756.71	pink
107785981	2913.09	287.603	2625.48	-2337.88	pink
107763951	3377.91	287.567	3090.34	-2802.77	pink
107761145	975.342	287.172	688.17	-400.998	pink
107789614	2110.18	286.917	1823.26	-1536.35	pink
107766401	2511.69	286.718	2224.97	-1938.25	pink
novel.1397	1975.05	286.483	1688.56	-1402.08	pink
107790849	1794.5	286.245	1508.25	-1222.01	pink
107813818	2217.69	286.202	1931.49	-1645.28	pink
107779987	2601.64	286.177	2315.46	-2029.29	pink
107772812	1678.6	286.147	1392.45	-1106.3	pink
107809716	3399.66	285.849	3113.81	-2827.96	pink
107769749	2563.22	285.614	2277.6	-1991.99	pink
107773909	3430.69	285.513	3145.18	-2859.67	pink
107832767	3517.79	285.459	3232.33	-2946.87	pink
107792855	1771	284.391	1486.61	-1202.22	pink
107776906	1066.01	284.12	781.892	-497.772	pink
107829428	1858.05	284.118	1573.93	-1289.81	pink
107802108	2233.03	283.639	1949.39	-1665.75	pink
107773739	2167.61	283.545	1884.07	-1600.52	pink
novel.3850	2688.97	283.398	2405.57	-2122.17	pink
107812680	2464.49	283.383	2181.11	-1897.72	pink
107787190	1340.14	281.799	1058.35	-776.546	pink
107766212	2786.17	281.26	2504.91	-2223.65	pink
107790521	2258.85	281.08	1977.77	-1696.69	pink
107759073	2684.16	280.82	2403.34	-2122.52	pink
107776681	3045.49	280.608	2764.88	-2484.27	pink
107781316	2329.92	279.91	2050.01	-1770.1	pink
107778352	2000.43	279.176	1721.25	-1442.07	pink
107789587	2013.23	279.108	1734.12	-1455.02	pink
107798787	2795.92	279.106	2516.82	-2237.71	pink
107797742	1222.26	279.055	943.208	-664.153	pink
107795259	2663.91	278.649	2385.26	-2106.62	pink
107805498	2604.24	278.463	2325.78	-2047.31	pink
107770606	2304.86	278.303	2026.56	-1748.25	pink
107800897	2679.04	278.19	2400.85	-2122.66	pink
107829701	2188.17	276.8	1911.37	-1634.57	pink
107766852	3122.63	276.696	2845.93	-2569.24	pink
107774495	2522.32	276.579	2245.74	-1969.16	pink
107763725	3009.05	276.464	2732.58	-2456.12	pink
107758934	2693.06	276.438	2416.62	-2140.18	pink
107769766	2999.38	276.418	2722.96	-2446.55	pink
107766748	1757.47	276.384	1481.08	-1204.7	pink
107768715	2753.88	276.174	2477.71	-2201.54	pink
107809419	2234.4	275.967	1958.44	-1682.47	pink
107827966	3528.76	275.578	3253.18	-2977.61	pink
107797411	2662.68	275.469	2387.21	-2111.74	pink
107820774	1958.44	274.778	1683.66	-1408.88	pink
107824273	3444.72	274.641	3170.08	-2895.44	pink
107816599	2500.64	274.397	2226.24	-1951.84	pink
107762131	3495.26	273.996	3221.26	-2947.26	pink
107815974	1592.2	273.963	1318.24	-1044.27	pink
107808460	2580.37	273.949	2306.42	-2032.47	pink
novel.4397	1102.96	273.896	829.063	-555.167	pink
107818021	1442.36	273.703	1168.66	-894.957	pink
107778718	2633.44	273.523	2359.92	-2086.39	pink
107795144	2802.86	273.381	2529.48	-2256.1	pink
107784147	2575.76	273.287	2302.47	-2029.18	pink
107777325	2392.16	272.51	2119.65	-1847.14	pink
107810803	1687.71	272.27	1415.44	-1143.17	pink
107761832	2993.89	272.092	2721.79	-2449.7	pink
107792888	3843.31	271.775	3571.54	-3299.77	pink
107809888	2046.17	271.65	1774.52	-1502.87	pink
107810567	954.19	271.559	682.63	-411.071	pink
107791015	1837.47	271.193	1566.27	-1295.08	pink
107831192	1143.85	271.098	872.753	-601.655	pink
107766005	3073.91	270.968	2802.95	-2531.98	pink
107771462	2694.38	270.929	2423.46	-2152.53	pink
107796108	2065.5	270.829	1794.67	-1523.84	pink
107774460	2515.9	270.826	2245.08	-1974.25	pink
107782385	2264.34	270.573	1993.77	-1723.19	pink
107791500	1562.72	270.384	1292.34	-1021.95	pink
107827107	2189.19	270.309	1918.88	-1648.57	pink
107816526	2658.11	269.821	2388.29	-2118.47	pink
107778036	1883.27	269.811	1613.45	-1343.64	pink
107760487	1716.56	269.683	1446.88	-1177.2	pink
107821127	1745.77	268.817	1476.95	-1208.14	pink
107766502	1886	268.526	1617.47	-1348.94	pink
107783040	1878.79	267.684	1611.1	-1343.42	pink
107770050	2596.25	267.642	2328.61	-2060.97	pink
107802253	1440.11	267.627	1172.48	-904.852	pink
107767739	3277.38	267.6	3009.78	-2742.17	pink
107772369	1926.99	267.451	1659.54	-1392.09	pink
107828643	2024.67	267.249	1757.42	-1490.17	pink
107806322	1202.3	267.168	935.135	-667.967	pink
107828110	2367.23	267.109	2100.12	-1833.01	pink
107770176	1720.79	266.508	1454.28	-1187.77	pink
107801135	1911.29	266.38	1644.91	-1378.53	pink
107761815	2789.88	265.741	2524.14	-2258.4	pink
107762638	3393.23	265.722	3127.5	-2861.78	pink
107767264	1688.66	265.67	1422.99	-1157.32	pink
107830779	2210.31	264.969	1945.34	-1680.37	pink
107773893	2900.65	264.845	2635.8	-2370.95	pink
107784654	1582.6	264.629	1317.97	-1053.34	pink
107774802	1714.19	264.474	1449.72	-1185.24	pink
107761681	1389.65	264.046	1125.6	-861.555	pink
107829219	2113.44	264.033	1849.41	-1585.37	pink
107805167	1854.82	264.008	1590.82	-1326.81	pink
novel.3976	2607.68	263.81	2343.87	-2080.06	pink
107792828	2585.4	263.1	2322.3	-2059.2	pink
107792711	3121.67	263.07	2858.6	-2595.53	pink
107805719	2066.22	263.055	1803.16	-1540.11	pink
107806773	2709.63	263.028	2446.6	-2183.58	pink
107771259	3527.33	262.987	3264.34	-3001.35	pink
107785670	2042.18	262.842	1779.33	-1516.49	pink
107760709	3341.21	262.697	3078.52	-2815.82	pink
107769807	1734.58	262.677	1471.9	-1209.22	pink
107759876	2449.38	262.473	2186.9	-1924.43	pink
107814975	1516.19	261.879	1254.31	-992.429	pink
107790221	1210.26	261.488	948.775	-687.288	pink
107819148	1240.28	261.385	978.891	-717.506	pink
107789861	1477.55	261.376	1216.17	-954.795	pink
107774037	3603.77	261.242	3342.53	-3081.29	pink
107777862	2757	260.926	2496.08	-2235.15	pink
107807052	1768.57	259.874	1508.69	-1248.82	pink
107812186	2015.04	259.842	1755.2	-1495.35	pink
107765217	2652.01	259.685	2392.33	-2132.64	pink
107812016	1713.36	259.016	1454.35	-1195.33	pink
107822621	2052.39	258.915	1793.48	-1534.56	pink
107797310	1034.32	258.913	775.403	-516.49	pink
107760655	1958.29	258.867	1699.42	-1440.55	pink
107831013	1131.01	258.71	872.298	-613.588	pink
107788867	2455.55	258.631	2196.92	-1938.29	pink
107806460	1123.13	257.889	865.245	-607.356	pink
107763816	2491.58	257.72	2233.86	-1976.14	pink
107791923	2004.73	256.947	1747.78	-1490.84	pink
107809406	1397.5	256.825	1140.67	-883.847	pink
107798497	3061.26	256.648	2804.61	-2547.97	pink
107830803	1574.52	256.434	1318.08	-1061.65	pink
107782453	3206.92	256.422	2950.5	-2694.08	pink
107818679	1289.09	256.265	1032.82	-776.557	pink
107809349	1637.88	256.121	1381.76	-1125.64	pink
107823236	2351.14	255.19	2095.95	-1840.76	pink
107803008	3750.62	254.963	3495.66	-3240.69	pink
107781299	2024.98	254.645	1770.34	-1515.69	pink
107792619	1712.97	254.615	1458.36	-1203.75	pink
107764685	3885.66	254.608	3631.06	-3376.45	pink
107765959	2033.67	254.19	1779.48	-1525.29	pink
107794110	1016.22	253.748	762.469	-508.721	pink
107821893	3658.4	253.018	3405.38	-3152.36	pink
107792020	2054.08	252.87	1801.21	-1548.34	pink
107817779	2965.72	252.642	2713.08	-2460.44	pink
107820976	2458.36	252.555	2205.81	-1953.25	pink
107799110	2863.55	252.529	2611.02	-2358.49	pink
107821329	1276.19	252.349	1023.84	-771.493	pink
107801396	3422.72	252.32	3170.4	-2918.08	pink
107764091	1051.31	252.206	799.106	-546.9	pink
107759084	2511.97	251.647	2260.33	-2008.68	pink
107801624	1685.54	251.506	1434.03	-1182.53	pink
107798096	2106.39	251.302	1855.08	-1603.78	pink
107812324	1522.99	250.823	1272.17	-1021.35	pink
107774041	1104.37	250.335	854.037	-603.702	pink
107799464	1418.37	250.258	1168.11	-917.852	pink
107818248	1349.06	249.942	1099.12	-849.176	pink
107763720	1903.76	249.711	1654.05	-1404.34	pink
107794582	2153.27	249.586	1903.68	-1654.1	pink
107797579	3644.58	249.567	3395.01	-3145.45	pink
107801609	1208.56	249.249	959.316	-710.067	pink
107805559	2651.79	248.916	2402.87	-2153.96	pink
107831883	1638.75	248.511	1390.24	-1141.73	pink
107826411	2455.43	248.367	2207.07	-1958.7	pink
107821970	1642.15	247.51	1394.64	-1147.13	pink
107832451	2899.75	247.484	2652.26	-2404.78	pink
107777879	2756.73	247.135	2509.59	-2262.46	pink
107815728	1300.32	246.938	1053.38	-806.446	pink
107831198	1275.1	246.76	1028.34	-781.582	pink
107796817	1586.3	246.413	1339.89	-1093.48	pink
107796557	3126.66	244.974	2881.68	-2636.71	pink
107791212	1547.97	244.715	1303.26	-1058.54	pink
novel.1563	1915.69	244.383	1671.31	-1426.92	pink
107827980	3452.02	244.307	3207.72	-2963.41	pink
novel.2048	1656.4	244.029	1412.37	-1168.34	pink
107825081	1481.47	243.798	1237.67	-993.87	pink
novel.1628	2183.74	243.78	1939.96	-1696.18	pink
107805273	1121.16	243.744	877.412	-633.668	pink
107822119	1609.65	243.687	1365.96	-1122.27	pink
107799348	1788.7	243.621	1545.08	-1301.46	pink
107773192	2114.87	243.015	1871.86	-1628.84	pink
107790079	1138.57	242.922	895.651	-652.73	pink
107760198	1632.16	242.892	1389.27	-1146.38	pink
107802445	2556.34	242.867	2313.47	-2070.6	pink
107783000	1008.12	242.838	765.282	-522.444	pink
107781494	851.324	242.7	608.623	-365.923	pink
107815266	2573.95	242.516	2331.43	-2088.92	pink
107816949	1803.09	242.484	1560.6	-1318.12	pink
107763831	2819.85	242.402	2577.45	-2335.05	pink
107759228	1132.39	242.231	890.157	-647.926	pink
107828038	1516.36	241.973	1274.39	-1032.42	pink
107777892	877.39	241.324	636.066	-394.743	pink
107774629	2350.31	241.072	2109.23	-1868.16	pink
107822733	946.221	240.899	705.322	-464.422	pink
107804148	3119.15	240.808	2878.35	-2637.54	pink
107832668	1582.09	240.626	1341.46	-1100.83	pink
107813457	2004.13	240.607	1763.53	-1522.92	pink
107793889	3089.88	240.528	2849.35	-2608.82	pink
107769419	2911.81	240.11	2671.7	-2431.59	pink
107821072	1434.27	239.691	1194.58	-954.891	pink
107824029	2300.61	239.569	2061.04	-1821.47	pink
107760464	1566.83	238.892	1327.94	-1089.04	pink
107825959	1367.88	238.748	1129.13	-890.385	pink
107824111	1842	238.715	1603.29	-1364.57	pink
107794457	1476.63	238.5	1238.13	-999.629	pink
novel.4948	1875.15	238.225	1636.92	-1398.7	pink
107827972	2091.5	238.074	1853.43	-1615.35	pink
107762070	1087.18	237.892	849.29	-611.399	pink
107816009	980.447	237.759	742.687	-504.928	pink
107831713	1385.69	237.678	1148.01	-910.331	pink
107783979	2490.1	237.441	2252.66	-2015.22	pink
107782029	2893.12	237.329	2655.79	-2418.46	pink
107825105	1553.55	237.039	1316.51	-1079.47	pink
107770494	2261.79	236.715	2025.08	-1788.36	pink
107767296	2312.01	236.499	2075.51	-1839.01	pink
107804696	2141.51	236.478	1905.03	-1668.55	pink
107783740	2321.89	236.102	2085.78	-1849.68	pink
107800518	2454.59	236.056	2218.54	-1982.48	pink
107791107	1098.65	235.535	863.112	-627.577	pink
107795425	1543.19	235.376	1307.82	-1072.44	pink
107814425	2908.6	235.365	2673.23	-2437.87	pink
107774953	2368.62	235.225	2133.4	-1898.17	pink
107796452	2046.99	234.801	1812.19	-1577.39	pink
107798457	892.586	234.65	657.936	-423.286	pink
107807325	2078.63	234.389	1844.24	-1609.85	pink
107789007	2174.84	234.168	1940.68	-1706.51	pink
107766213	827.318	233.92	593.398	-359.478	pink
107815757	1999.95	233.59	1766.35	-1532.76	pink
107818093	1663.69	233.286	1430.4	-1197.12	pink
107760278	1936.38	232.959	1703.42	-1470.46	pink
107784826	1374.42	231.701	1142.72	-911.016	pink
107806378	1972.8	231.619	1741.18	-1509.56	pink
107793139	2955.56	231.507	2724.05	-2492.54	pink
107812429	1287.27	231.499	1055.78	-824.277	pink
107759517	3179.04	231.393	2947.64	-2716.25	pink
107825642	3817.86	231.297	3586.56	-3355.27	pink
107761782	1673.01	231.265	1441.74	-1210.48	pink
107779074	1316.62	230.912	1085.71	-854.795	pink
107782517	889.07	230.584	658.486	-427.902	pink
107823815	2482.28	230.489	2251.79	-2021.3	pink
107826496	1515.07	228.404	1286.66	-1058.26	pink
107786888	1390.36	227.924	1162.43	-934.509	pink
107806623	896.038	227.621	668.417	-440.796	pink
107777998	1509.04	227.394	1281.65	-1054.25	pink
107792810	1232.37	227.149	1005.22	-778.073	pink
107829119	1642.78	226.983	1415.8	-1188.82	pink
novel.288	1384.11	226.033	1158.08	-932.044	pink
107820222	1073.47	225.818	847.657	-621.839	pink
107783309	2178.13	225.703	1952.43	-1726.73	pink
107796913	1996.65	225.668	1770.98	-1545.31	pink
107826729	1584.22	224.535	1359.68	-1135.15	pink
107824237	1181.06	223.839	957.225	-733.386	pink
107816142	2156.95	223.837	1933.11	-1709.28	pink
107811376	2586.08	223.795	2362.28	-2138.49	pink
107795651	1479.05	223.361	1255.69	-1032.33	pink
107831572	1353.9	223.232	1130.67	-907.441	pink
107787212	1098.14	223.21	874.932	-651.722	pink
107810876	1751.59	223.195	1528.39	-1305.2	pink
107822828	2422.43	222.249	2200.18	-1977.93	pink
107812089	1340.46	222.057	1118.41	-896.348	pink
107777056	1085.04	221.736	863.304	-641.567	pink
107759580	2119.29	221.734	1897.55	-1675.82	pink
107781889	1766.69	221.256	1545.43	-1324.18	pink
107816315	976.577	221.149	755.428	-534.279	pink
107777102	1572.41	221.045	1351.37	-1130.32	pink
novel.2685	1041.78	220.855	820.922	-600.067	pink
107774839	1444.69	220.658	1224.03	-1003.37	pink
107805333	1275.67	220.579	1055.09	-834.511	pink
107799292	1229.55	220.065	1009.49	-789.424	pink
107828926	995.96	219.819	776.14	-556.321	pink
107793664	1623.88	219.304	1404.58	-1185.27	pink
107762457	2684.39	218.824	2465.57	-2246.74	pink
107794170	2200.16	218.361	1981.8	-1763.44	pink
107809072	1732.64	218.358	1514.28	-1295.92	pink
107784501	1846.72	218.135	1628.59	-1410.45	pink
107776607	690.415	217.912	472.503	-254.591	pink
107805357	1421.98	217.885	1204.09	-986.21	pink
107832646	880.336	216.509	663.827	-447.317	pink
107808649	1471.77	216.398	1255.37	-1038.97	pink
107760199	733.477	216.349	517.128	-300.779	pink
107777151	1609.01	215.99	1393.02	-1177.03	pink
107804857	1855.96	215.847	1640.11	-1424.26	pink
107772150	2939.76	215.482	2724.28	-2508.8	pink
107825864	1413.5	215.022	1198.48	-983.46	pink
107831725	2173.53	214.594	1958.93	-1744.34	pink
107780983	1986.53	214.583	1771.94	-1557.36	pink
107806001	1295.96	214.3	1081.66	-867.356	pink
107804645	701.032	214.015	487.017	-273.002	pink
novel.3136	777.386	213.377	564.009	-350.631	pink
107829317	802.51	213.04	589.47	-376.429	pink
107799855	1214.52	212.832	1001.69	-788.856	pink
107823228	1120.2	212.625	907.58	-694.955	pink
107825955	1840.74	212.259	1628.48	-1416.22	pink
107762234	1135.57	212.237	923.329	-711.092	pink
107829021	2345.71	211.831	2133.88	-1922.05	pink
107830549	1082.51	211.708	870.804	-659.096	pink
107761167	1575.29	210.969	1364.32	-1153.35	pink
107758908	2143.98	210.598	1933.38	-1722.78	pink
107786446	1489.46	209.077	1280.38	-1071.31	pink
107779295	2595.24	209.021	2386.22	-2177.2	pink
107787293	1245.08	208.607	1036.48	-827.869	pink
107817485	1771.92	208.597	1563.33	-1354.73	pink
107779570	1130.56	208.409	922.147	-713.738	pink
107761984	1433.67	208.108	1225.56	-1017.45	pink
107783793	2483.59	207.66	2275.93	-2068.27	pink
107808813	1346.69	207.279	1139.41	-932.128	pink
107773921	920.888	207.015	713.873	-506.858	pink
107813330	3055.04	206.904	2848.14	-2641.23	pink
107786610	2868.08	206.535	2661.54	-2455.01	pink
107794732	1884.29	206.366	1677.92	-1471.56	pink
107762586	1565.81	205.939	1359.87	-1153.93	pink
107781220	2853.53	205.405	2648.13	-2442.72	pink
107796562	3288.11	205.269	3082.84	-2877.57	pink
107807914	2229.22	205.168	2024.05	-1818.88	pink
107783787	1197.55	204.807	992.739	-787.932	pink
107770763	1977.29	204.506	1772.79	-1568.28	pink
107800711	675.683	204.506	471.177	-266.671	pink
107791574	1816	204.442	1611.56	-1407.12	pink
novel.638	1075.27	203.928	871.342	-667.414	pink
107777719	696.03	202.752	493.278	-290.527	pink
107786621	1472.56	202.127	1270.44	-1068.31	pink
107760349	1479.5	202.056	1277.45	-1075.39	pink
107812928	1254.11	201.58	1052.53	-850.953	pink
107764875	2615.4	201.535	2413.86	-2212.33	pink
107761821	964.757	201.533	763.225	-561.692	pink
107779294	1645.93	201.089	1444.84	-1243.75	pink
107816269	1323.27	201.051	1122.22	-921.169	pink
107773752	884.733	200.854	683.879	-483.026	pink
107785217	1406.06	200.822	1205.24	-1004.42	pink
107830079	1358.79	200.693	1158.09	-957.401	pink
107810856	1269.65	200.478	1069.17	-868.69	pink
107818668	1136.11	199.758	936.351	-736.593	pink
107814577	2152.65	199.498	1953.15	-1753.65	pink
107778132	989.945	198.776	791.168	-592.392	pink
107812503	1135.62	198.419	937.2	-738.781	pink
novel.1873	779.811	198.339	581.473	-383.134	pink
107770336	1208.48	197.769	1010.71	-812.941	pink
107821064	1288.79	197.585	1091.21	-893.624	pink
107817964	1941.54	197.364	1744.17	-1546.81	pink
107804937	807.84	197.319	610.522	-413.203	pink
107810447	1437.09	197.229	1239.86	-1042.63	pink
107782410	2265.9	197.228	2068.67	-1871.45	pink
107770131	1458.98	197.152	1261.82	-1064.67	pink
107818057	1397.91	196.473	1201.44	-1004.97	pink
107790975	895.751	196.441	699.31	-502.869	pink
107795046	1002.77	196.254	806.518	-610.263	pink
107777875	613.4	195.987	417.413	-221.426	pink
107830326	1618.77	195.17	1423.6	-1228.43	pink
107777350	714.731	194.896	519.834	-324.938	pink
novel.1462	953.615	194.495	759.12	-564.625	pink
107816726	1050.7	194.493	856.21	-661.716	pink
107826055	820.754	194.2	626.555	-432.355	pink
107765770	1285.83	193.755	1092.08	-898.324	pink
107767222	2326.19	193.652	2132.54	-1938.89	pink
107818439	851.868	192.757	659.11	-466.353	pink
107819560	1548.07	192.682	1355.39	-1162.71	pink
107832351	1815.03	192.475	1622.55	-1430.08	pink
107789300	719.688	192.472	527.216	-334.744	pink
107768803	1928.4	192.408	1735.99	-1543.59	pink
107816372	1559.93	192.299	1367.63	-1175.33	pink
107764328	2238.27	191.807	2046.46	-1854.66	pink
107785364	796.66	191.657	605.003	-413.345	pink
107790989	885.113	191.477	693.636	-502.159	pink
107824157	1355.9	191.375	1164.52	-973.147	pink
107804365	1582.61	191.121	1391.49	-1200.37	pink
107813930	1739.54	190.956	1548.58	-1357.62	pink
107777445	1644.79	190.765	1454.03	-1263.26	pink
107814514	910.09	190.411	719.679	-529.269	pink
107828667	1056.8	190.011	866.787	-676.776	pink
107781247	943.309	189.885	753.424	-563.538	pink
107791943	769.567	189.323	580.244	-390.92	pink
107774044	1386.95	189.163	1197.79	-1008.63	pink
107803597	1541.25	188.694	1352.56	-1163.87	pink
107764405	1003	188.432	814.572	-626.14	pink
107816790	1261.13	188.074	1073.05	-884.981	pink
107792716	840.622	187.924	652.698	-464.775	pink
107782727	1356.89	187.014	1169.88	-982.863	pink
107771805	1357	186.795	1170.2	-983.406	pink
107812093	2122.11	186.671	1935.44	-1748.77	pink
107802887	1134.93	186.113	948.817	-762.704	pink
107827352	1833.36	185.753	1647.61	-1461.86	pink
107825462	1569.78	185.354	1384.42	-1199.07	pink
107812760	1736.79	184.845	1551.94	-1367.1	pink
novel.5303	1566.79	184.838	1381.95	-1197.12	pink
107817351	1873.15	184.812	1688.34	-1503.53	pink
107769551	1663.83	184.723	1479.11	-1294.38	pink
107764911	1008.49	184.72	823.77	-639.05	pink
107800697	2881.38	183.843	2697.54	-2513.69	pink
107804660	1252.67	183.827	1068.84	-885.012	pink
107790759	931.038	183.391	747.647	-564.255	pink
107805864	928.059	183.327	744.732	-561.405	pink
107770238	2317.19	183.203	2133.99	-1950.78	pink
107787159	979.655	183.079	796.576	-613.497	pink
107806445	1691.37	183.015	1508.36	-1325.34	pink
107772319	1276.51	182.567	1093.94	-911.376	pink
107801290	1808.63	182.282	1626.35	-1444.07	pink
novel.2848	1400.21	181.937	1218.27	-1036.33	pink
107763863	1348.01	181.559	1166.45	-984.894	pink
107793187	1121.87	181.463	940.405	-758.942	pink
107812108	1902.05	181.422	1720.63	-1539.21	pink
107783503	709.82	181.413	528.406	-346.993	pink
107763002	1359.38	180.823	1178.55	-997.731	pink
107811201	2471.56	180.627	2290.94	-2110.31	pink
107775945	1452.34	180.593	1271.75	-1091.16	pink
107805668	1249.32	180.285	1069.04	-888.754	pink
107830503	740.394	180.036	560.358	-380.322	pink
107802185	1105.27	179.939	925.336	-745.398	pink
107807743	1289.62	179.788	1109.83	-930.041	pink
107829405	972.634	178.967	793.667	-614.7	pink
107816461	729.42	178.244	551.176	-372.932	pink
107799294	2564.57	177.958	2386.61	-2208.65	pink
107795705	1290.85	177.504	1113.35	-935.846	pink
107783702	1232.99	177.39	1055.6	-878.208	pink
107764172	1207.42	177.389	1030.03	-852.641	pink
107788952	759.411	177.077	582.334	-405.257	pink
107818355	1114.04	177.064	936.979	-759.915	pink
107788177	863.393	177.041	686.352	-509.311	pink
107810979	1590.27	176.896	1413.37	-1236.48	pink
107779483	944.163	176.518	767.645	-591.126	pink
107765265	3128.04	176.33	2951.71	-2775.38	pink
107806264	856.441	176.128	680.313	-504.185	pink
107829391	794.057	176.023	618.034	-442.011	pink
107824541	1226.4	175.873	1050.53	-874.653	pink
107818673	945.168	175.513	769.655	-594.143	pink
107791363	719.297	175.234	544.064	-368.83	pink
107798819	2201.05	175.049	2026	-1850.95	pink
107818807	828.356	174.953	653.403	-478.451	pink
107797518	1762.04	174.653	1587.38	-1412.73	pink
107809113	895.694	174.201	721.494	-547.293	pink
107762046	646.016	174.169	471.848	-297.679	pink
novel.2417	686.636	174.099	512.537	-338.439	pink
107815753	1287.6	174.071	1113.53	-939.461	pink
107820013	568.573	173.949	394.624	-220.676	pink
107790296	1333.16	173.939	1159.23	-985.287	pink
107818847	1074.7	173.719	900.982	-727.263	pink
107791967	3145.39	173.582	2971.81	-2798.22	pink
107795749	1417.15	172.859	1244.29	-1071.43	pink
107817442	1760.13	172.856	1587.28	-1414.42	pink
107825953	1072.45	171.996	900.456	-728.46	pink
107796242	2388.37	171.674	2216.7	-2045.03	pink
107814327	1157.08	170.844	986.238	-815.394	pink
107780399	1492.31	170.566	1321.74	-1151.18	pink
107803174	1838.16	170.327	1667.83	-1497.5	pink
107817619	866.816	169.337	697.478	-528.141	pink
107772084	1363.99	169.298	1194.69	-1025.4	pink
107799704	1214.96	169.292	1045.67	-876.38	pink
107762367	1364.3	168.557	1195.74	-1027.19	pink
107785472	537.422	168.549	368.873	-200.324	pink
107802363	886.729	168.366	718.363	-549.997	pink
107781972	924.63	168.224	756.407	-588.183	pink
107814325	610.663	168.209	442.454	-274.245	pink
107814687	1619.71	168.184	1451.53	-1283.34	pink
107805737	1105.4	168.144	937.252	-769.108	pink
107822485	915.132	167.338	747.794	-580.456	pink
107770090	1451.52	166.516	1285	-1118.49	pink
107788463	1327.19	165.923	1161.26	-995.34	pink
107809156	909.465	165.666	743.799	-578.133	pink
107795281	1200.52	165.551	1034.97	-869.416	pink
107773762	1972.35	165.508	1806.85	-1641.34	pink
107798822	847.209	165.502	681.706	-516.204	pink
107820918	1379.42	165.427	1213.99	-1048.56	pink
107807908	894.367	164.885	729.482	-564.597	pink
107793083	836.675	164.657	672.018	-507.361	pink
107793061	876.679	164.415	712.264	-547.85	pink
107786440	1022.56	164.294	858.264	-693.97	pink
107801169	1275.96	162.726	1113.23	-950.506	pink
107760381	1322.52	162.65	1159.87	-997.216	pink
107787679	938.218	162.549	775.669	-613.121	pink
107772079	1511.3	162.362	1348.94	-1186.57	pink
107805616	1023.53	162.075	861.459	-699.384	pink
107832181	764.858	161.886	602.972	-441.086	pink
107768285	959.571	161.749	797.823	-636.074	pink
107789733	1301.16	161.684	1139.48	-977.793	pink
107803048	1019.11	161.569	857.545	-695.975	pink
107780019	1061.35	161.415	899.93	-738.515	pink
107820900	1259.28	161.397	1097.89	-936.49	pink
107763392	840.856	160.891	679.965	-519.074	pink
107785260	832.925	160.421	672.504	-512.082	pink
107816799	1415.37	159.908	1255.47	-1095.56	pink
107826177	1938.1	159.797	1778.3	-1618.5	pink
107794456	787.547	159.625	627.923	-468.298	pink
107768728	1015.75	159.487	856.265	-696.778	pink
107787661	1078.85	159.159	919.695	-760.536	pink
107781995	1039.86	158.589	881.272	-722.683	pink
107764387	680.518	158.539	521.979	-363.439	pink
107806894	1943.91	158.333	1785.57	-1627.24	pink
107759311	1004.43	158.124	846.304	-688.18	pink
107766031	1271.28	157.809	1113.47	-955.664	pink
novel.532	1017.12	157.623	859.497	-701.874	pink
107780085	1081.71	157.537	924.17	-766.632	pink
107772567	655.887	157.386	498.501	-341.115	pink
107803245	947.816	157.283	790.533	-633.25	pink
107763761	488.581	156.928	331.653	-174.725	pink
107799902	3203.68	156.795	3046.89	-2890.09	pink
107767252	1634.27	156.515	1477.76	-1321.24	pink
107763594	771.772	156.506	615.265	-458.759	pink
107765522	926.282	156.391	769.891	-613.5	pink
107780189	752.838	155.97	596.867	-440.897	pink
107791844	2309.49	155.573	2153.92	-1998.35	pink
107786082	954.701	155.528	799.172	-643.644	pink
107798162	1026.52	155.471	871.048	-715.577	pink
107810223	1174.63	155.258	1019.37	-864.117	pink
107797101	1067.56	155.05	912.507	-757.457	pink
107773479	719.593	155.022	564.57	-409.548	pink
107819221	435.44	154.696	280.744	-126.048	pink
107802593	1556.98	154.486	1402.49	-1248.01	pink
107802706	590.531	154.424	436.107	-281.683	pink
novel.527	835.396	153.892	681.504	-527.613	pink
novel.1465	743.596	153.235	590.362	-437.127	pink
107802987	1007.97	153.163	854.806	-701.643	pink
107762162	1403.63	152.566	1251.07	-1098.5	pink
107777750	1061.97	152.279	909.69	-757.411	pink
107770482	1205.47	151.725	1053.74	-902.017	pink
107804681	576.614	150.924	425.69	-274.766	pink
107762385	551.288	149.923	401.365	-251.442	pink
107786330	1853.95	149.433	1704.52	-1555.09	pink
107807256	843.704	148.86	694.844	-545.984	pink
107767703	1007.69	148.813	858.878	-710.066	pink
107826735	864.385	148.748	715.636	-566.888	pink
107813303	501.733	148.671	353.062	-204.391	pink
novel.3723	807.281	148.383	658.898	-510.515	pink
107775198	592.285	148.308	443.977	-295.669	pink
107831302	420.941	148.285	272.656	-124.371	pink
107798987	1134.78	147.953	986.823	-838.87	pink
107764987	744.434	147.948	596.486	-448.538	pink
107808597	1384.66	147.812	1236.85	-1089.04	pink
107759232	716.202	147.598	568.604	-421.006	pink
107818592	539.815	147.195	392.62	-245.424	pink
107783792	1237.09	147.154	1089.93	-942.777	pink
107782382	1473.48	146.968	1326.52	-1179.55	pink
107787944	671.161	145.53	525.631	-380.101	pink
107818430	1410.7	145.429	1265.28	-1119.85	pink
107783644	586.171	145.216	440.954	-295.738	pink
107816665	994.783	145.133	849.65	-704.517	pink
107761981	1495.66	144.529	1351.13	-1206.6	pink
107777249	1175.95	144.304	1031.65	-887.345	pink
107763004	926.995	142.859	784.136	-641.277	pink
107817486	1548.94	142.71	1406.23	-1263.52	pink
107767246	1384.85	142.688	1242.16	-1099.47	pink
107800541	961.002	142.467	818.535	-676.067	pink
107797923	940.507	142.187	798.32	-656.133	pink
novel.2919	1754.84	141.871	1612.97	-1471.1	pink
107763315	943.041	141.766	801.275	-659.509	pink
107770822	1470.84	140.428	1330.41	-1189.98	pink
107784969	759.302	139.78	619.522	-479.741	pink
107779875	742.919	139.703	603.217	-463.514	pink
107831622	525.188	139.684	385.505	-245.821	pink
107769077	704.005	139.526	564.479	-424.952	pink
107795422	962.491	138.379	824.112	-685.732	pink
107791658	1036.26	138.231	898.025	-759.794	pink
107811482	628.394	137.215	491.179	-353.965	pink
107771783	548.73	137.168	411.562	-274.394	pink
107820534	827.575	136.954	690.62	-553.666	pink
107808708	1598.36	136.923	1461.43	-1324.51	pink
107818289	547.38	136.719	410.661	-273.941	pink
107808101	763.376	136.635	626.74	-490.105	pink
107766995	1091.61	136.558	955.047	-818.489	pink
107777409	787.166	135.911	651.255	-515.344	pink
107766451	1060.56	135.486	925.076	-789.59	pink
107807408	824.959	135.405	689.555	-554.15	pink
107803736	1009.72	135.381	874.342	-738.96	pink
107827179	610.165	135.352	474.813	-339.461	pink
107790477	837.289	135.243	702.045	-566.802	pink
107820278	776.735	135.007	641.728	-506.72	pink
107785819	765.773	134.918	630.855	-495.937	pink
107778231	940.23	134.856	805.374	-670.518	pink
107784668	1398.99	134.563	1264.43	-1129.87	pink
107762016	992.442	134.173	858.269	-724.097	pink
107798081	591.834	134.14	457.695	-323.555	pink
107777949	1427.21	133.645	1293.56	-1159.92	pink
107820483	1075.33	133.607	941.721	-808.114	pink
107802277	681.319	133.542	547.777	-414.235	pink
107775067	488.652	133.526	355.126	-221.601	pink
107788512	839.893	133.508	706.385	-572.877	pink
107785326	1178.73	133.452	1045.28	-911.826	pink
107789569	771.968	132.962	639.007	-506.045	pink
107792536	703.734	132.793	570.941	-438.148	pink
107796832	587.532	132.691	454.84	-322.149	pink
107790733	958.408	132.201	826.208	-694.007	pink
107791068	649.472	131.753	517.72	-385.967	pink
107797915	676.08	131.702	544.378	-412.676	pink
107786814	641.728	131.644	510.084	-378.44	pink
107787860	976.569	131.331	845.238	-713.907	pink
107790498	739.516	131.285	608.232	-476.947	pink
107772966	667.602	131.189	536.413	-405.224	pink
107824604	1098.66	130.367	968.298	-837.931	pink
107769120	944.653	130.345	814.308	-683.963	pink
107813607	828.314	130.065	698.25	-568.185	pink
107806402	525.67	130.062	395.608	-265.546	pink
107790525	502.761	128.891	373.87	-244.979	pink
107773977	887.484	128.567	758.917	-630.35	pink
107792098	894.569	128.027	766.542	-638.515	pink
107797259	1764.81	127.778	1637.04	-1509.26	pink
107822126	830.349	127.762	702.587	-574.825	pink
107820939	823.248	127.424	695.824	-568.401	pink
107759005	1651.39	127.238	1524.15	-1396.92	pink
107827090	685.95	126.995	558.955	-431.961	pink
107796630	1026.45	126.622	899.831	-773.21	pink
107792873	591.75	126.325	465.425	-339.1	pink
107765771	721.893	126.225	595.668	-469.443	pink
107814164	1069.35	125.901	943.449	-817.549	pink
107782422	411.59	124.667	286.923	-162.256	pink
107767907	743.953	124.561	619.393	-494.832	pink
107797689	580.831	124.255	456.577	-332.322	pink
107781084	766.671	123.879	642.792	-518.913	pink
107812032	402.442	123.327	279.114	-155.787	pink
107766630	577.313	123.067	454.245	-331.178	pink
107760559	1095.31	122.871	972.441	-849.57	pink
107766289	2426.17	122.81	2303.36	-2180.55	pink
107779637	682.162	122.787	559.375	-436.588	pink
107800284	846.18	122.635	723.546	-600.911	pink
107794710	1032.49	122.494	909.998	-787.504	pink
107769084	1080.44	122.385	958.055	-835.669	pink
107780084	510.927	122.126	388.801	-266.675	pink
107801589	1368.13	122.089	1246.04	-1123.95	pink
107825621	592.488	121.863	470.625	-348.763	pink
107821185	1569.87	121.763	1448.11	-1326.35	pink
107806582	587.598	121.694	465.904	-344.211	pink
107779364	1154.28	121.024	1033.26	-912.234	pink
107771715	813.488	120.204	693.285	-573.081	pink
107774099	564.27	120.121	444.149	-324.028	pink
107807175	611.507	120.061	491.446	-371.385	pink
novel.1245	427.317	119.823	307.495	-187.672	pink
107811723	540.885	119.561	421.325	-301.764	pink
107759210	439.385	118.955	320.429	-201.474	pink
107801642	644.136	118.784	525.352	-406.568	pink
107821137	610.126	118.699	491.427	-372.728	pink
107764470	1097.74	118.307	979.436	-861.129	pink
107780185	801.269	118.218	683.05	-564.832	pink
107828489	634.505	117.795	516.71	-398.915	pink
107771424	652.025	117.657	534.368	-416.712	pink
107832471	578.423	117.381	461.042	-343.661	pink
novel.3495	1806.16	117.218	1688.94	-1571.73	pink
107796056	1232.91	116.961	1115.94	-998.983	pink
107814794	729.161	116.698	612.463	-495.764	pink
107814065	680.153	116.529	563.624	-447.094	pink
107810659	429.387	115.974	313.413	-197.439	pink
107763312	1308.63	115.764	1192.87	-1077.1	pink
107763762	786.804	115.678	671.126	-555.448	pink
107815042	596.079	115.52	480.559	-365.039	pink
107766710	627.104	115.471	511.633	-396.162	pink
107774633	507.723	115.395	392.327	-276.932	pink
novel.457	896.957	115.146	781.811	-666.665	pink
107826053	553.848	115.021	438.827	-323.806	pink
107780842	376.607	114.994	261.612	-146.618	pink
107764078	848.244	114.649	733.596	-618.947	pink
107787687	929.509	114.151	815.358	-701.207	pink
107810116	494.196	114.115	380.082	-265.967	pink
107827756	612.423	113.622	498.801	-385.178	pink
107765722	936.32	113.534	822.786	-709.253	pink
107774993	414.562	113.031	301.531	-188.499	pink
107808107	389.238	112.7	276.538	-163.837	pink
107775950	612.293	112.325	499.968	-387.643	pink
107811658	883.05	111.981	771.069	-659.088	pink
107817438	1553.65	111.819	1441.83	-1330.01	pink
107790863	523.651	111.763	411.888	-300.125	pink
107801661	554.107	111.738	442.37	-330.632	pink
107779296	391.346	111.649	279.697	-168.048	pink
107763164	2087.95	111.204	1976.74	-1865.54	pink
107801286	475.07	110.909	364.161	-253.252	pink
107812546	847.705	110.242	737.463	-627.222	pink
107764057	606.562	109.766	496.797	-387.031	pink
107788896	973.474	109.405	864.069	-754.664	pink
107805697	554.958	109.19	445.768	-336.578	pink
107819512	916.443	109.01	807.433	-698.423	pink
107784544	337.127	108.828	228.299	-119.471	pink
107804027	359.062	108.497	250.565	-142.068	pink
107796133	916.387	108.365	808.022	-699.657	pink
107821376	671.991	108.296	563.695	-455.399	pink
107817065	566.685	107.953	458.731	-350.778	pink
107806566	697.195	107.049	590.145	-483.096	pink
107806554	668.753	106.572	562.181	-455.609	pink
107791618	712.868	106.495	606.373	-499.878	pink
107760715	579.129	106.162	472.968	-366.806	pink
107796579	1231.01	105.698	1125.31	-1019.61	pink
107802595	891.645	105.543	786.102	-680.559	pink
107779520	737.976	105.037	632.939	-527.902	pink
107782684	465.623	104.717	360.906	-256.19	pink
107795574	509.046	104.33	404.716	-300.385	pink
107793625	357.946	104.279	253.667	-149.388	pink
107809080	509.266	103.899	405.368	-301.469	pink
107773769	1068.8	103.323	965.479	-862.157	pink
107830687	720.147	102.893	617.255	-514.362	pink
107773394	411.167	102.299	308.868	-206.568	pink
107784025	482.409	101.672	380.737	-279.064	pink
107786332	587.273	101.344	485.929	-384.584	pink
107761878	653.275	100.768	552.507	-451.739	pink
107798951	834.569	100.596	733.972	-633.376	pink
107805581	895.59	100.479	795.111	-694.631	pink
107831888	2323.17	100.318	2222.85	-2122.53	pink
107817148	405.044	100.307	304.737	-204.43	pink
107831252	709.103	100.262	608.84	-508.578	pink
107774736	377.81	100.217	277.592	-177.375	pink
107780272	741.827	99.7321	642.095	-542.363	pink
107785310	1106.98	99.598	1007.38	-907.782	pink
107780169	702.612	99.4064	603.205	-503.799	pink
107820854	513.475	99.3595	414.116	-314.756	pink
107760705	483.627	99.3591	384.268	-284.909	pink
107785699	1329.32	99.2794	1230.04	-1130.76	pink
107785587	332.513	99.0342	233.479	-134.445	pink
107828010	1165.11	99.034	1066.08	-967.042	pink
107811346	538.004	98.9136	439.091	-340.177	pink
107791168	579.08	98.4955	480.585	-382.089	pink
107779635	367.252	98.4146	268.837	-170.422	pink
107824708	1080.99	98.3086	982.684	-884.375	pink
107812707	520.281	98.087	422.194	-324.107	pink
107786544	635.039	98.0387	537.001	-438.962	pink
107800101	328.018	97.3042	230.714	-133.41	pink
novel.3102	822.289	96.8886	725.401	-628.512	pink
107768017	435.379	96.8189	338.56	-241.741	pink
107792175	400.9	96.69	304.209	-207.519	pink
107820793	538.533	96.5607	441.972	-345.411	pink
107789391	548.534	96.4331	452.101	-355.668	pink
107786168	416.713	96.1432	320.57	-224.426	pink
107813683	451.445	95.9387	355.506	-259.568	pink
107821160	1143.28	95.5679	1047.72	-952.148	pink
107798060	550.117	95.4464	454.671	-359.225	pink
107813314	537.163	94.9831	442.18	-347.197	pink
107795107	481.854	94.661	387.193	-292.532	pink
107769767	476.889	94.6484	382.241	-287.592	pink
107765488	722.786	94.6295	628.156	-533.527	pink
107824929	318.718	94.4727	224.245	-129.772	pink
107771511	657.015	93.8896	563.126	-469.236	pink
107826846	342.949	93.7722	249.177	-155.405	pink
107765059	428.06	93.7175	334.343	-240.625	pink
107763010	831.016	93.5199	737.496	-643.976	pink
107813900	357.111	93.2755	263.836	-170.56	pink
107782591	385.934	93.0901	292.844	-199.754	pink
107806261	884.01	92.9815	791.028	-698.047	pink
107789035	1261.92	92.6347	1169.29	-1076.65	pink
107773842	479.256	92.6106	386.645	-294.034	pink
107823499	488.87	92.6052	396.265	-303.66	pink
107787331	1039.43	92.3436	947.086	-854.742	pink
107825429	1063.27	92.2913	970.978	-878.686	pink
107794650	597.399	92.2675	505.131	-412.864	pink
107799827	728.088	91.8684	636.219	-544.351	pink
107764010	924.596	91.6946	832.902	-741.207	pink
107759435	460.077	91.1517	368.925	-277.773	pink
107815992	521.522	91.0504	430.471	-339.421	pink
107779145	657.444	90.9509	566.494	-475.543	pink
107806422	423.141	90.0609	333.08	-243.019	pink
107800139	777.528	89.4667	688.061	-598.595	pink
107799689	557.807	89.1495	468.657	-379.508	pink
novel.5149	956.394	88.5056	867.889	-779.383	pink
107829313	828.517	88.4648	740.052	-651.587	pink
107801407	372.121	87.8311	284.29	-196.458	pink
107801343	945.289	87.6102	857.679	-770.069	pink
107764028	829.727	87.5713	742.156	-654.585	pink
novel.4945	732.442	86.9848	645.457	-558.472	pink
107791698	810.354	86.9222	723.432	-636.51	pink
107793611	373.386	86.6674	286.718	-200.051	pink
107828372	474.362	86.469	387.893	-301.424	pink
107805163	614.411	86.4419	527.969	-441.527	pink
107797049	327.511	86.4194	241.092	-154.673	pink
107830678	700.523	86.256	614.267	-528.011	pink
107782020	765.685	86.1612	679.523	-593.362	pink
novel.4395	349.365	85.7745	263.591	-177.816	pink
107797954	583.991	85.3354	498.655	-413.32	pink
107798400	559.149	85.1673	473.982	-388.815	pink
107767743	346.509	85.1637	261.345	-176.182	pink
107788080	658.883	84.8442	574.039	-489.195	pink
107823902	299.676	84.404	215.272	-130.868	pink
107780194	441.216	84.3191	356.897	-272.578	pink
107832043	852.622	83.9749	768.647	-684.672	pink
107773879	382.781	83.8696	298.912	-215.042	pink
107832631	405.29	83.7448	321.545	-237.8	pink
107771851	338.749	83.5538	255.195	-171.641	pink
107802063	270.229	83.0726	187.156	-104.083	pink
107803148	635.721	82.9879	552.733	-469.745	pink
107820949	459.185	82.9349	376.25	-293.316	pink
107821684	683.26	82.7516	600.508	-517.756	pink
107815405	281.801	82.5836	199.217	-116.634	pink
107770830	278.7	82.2935	196.407	-114.113	pink
novel.1611	302.846	82.2469	220.6	-138.353	pink
107780128	484.231	82.2027	402.029	-319.826	pink
novel.5103	398.773	82.1776	316.595	-234.418	pink
107762401	519.197	81.7701	437.427	-355.657	pink
107780649	357.335	81.5364	275.799	-194.263	pink
107808984	606.728	81.1204	525.608	-444.487	pink
107789012	313.345	80.4745	232.87	-152.396	pink
107798720	538.865	80.3391	458.526	-378.187	pink
107801425	813.637	80.3224	733.314	-652.992	pink
novel.4900	473.536	80.2495	393.287	-313.037	pink
novel.1972	308.479	80.1847	228.294	-148.109	pink
107789219	322.076	80.0742	242.002	-161.928	pink
107801077	1300.05	79.9122	1220.14	-1140.22	pink
novel.3663	856.298	79.6152	776.682	-697.067	pink
107770517	541.064	79.567	461.497	-381.93	pink
107831346	302.221	79.3571	222.864	-143.507	pink
107817578	1105.01	78.9896	1026.02	-947.031	pink
107770041	746.345	78.8229	667.522	-588.699	pink
107830707	341.35	78.769	262.581	-183.811	pink
107775766	414.96	78.6838	336.276	-257.592	pink
107808565	260.253	78.6554	181.598	-102.942	pink
107795770	514.501	78.5423	435.959	-357.417	pink
107802795	441.502	78.4577	363.044	-284.587	pink
107759761	382.546	78.4487	304.098	-225.649	pink
107813713	448.611	78.3577	370.254	-291.896	pink
107763303	999.564	78.2132	921.351	-843.138	pink
107813208	355.938	78.0775	277.86	-199.783	pink
107785514	403.911	78.011	325.9	-247.889	pink
107792164	1058.67	77.9544	980.711	-902.756	pink
107809550	387.557	77.9033	309.654	-231.75	pink
107775469	575.471	77.8804	497.59	-419.71	pink
107820497	276.501	77.7955	198.705	-120.91	pink
107768981	514.249	77.7858	436.463	-358.677	pink
107793547	710.438	77.5715	632.867	-555.295	pink
107773902	392.589	77.4852	315.104	-237.619	pink
107791421	1127.39	77.2008	1050.19	-972.99	pink
107815926	1445.15	76.9909	1368.16	-1291.17	pink
107811768	390.614	76.9696	313.644	-236.675	pink
107808495	502.159	76.901	425.258	-348.357	pink
107794990	1171.56	76.3547	1095.2	-1018.85	pink
107760048	367.171	76.2748	290.896	-214.622	pink
107824613	422.905	76.1028	346.803	-270.7	pink
107786374	369.896	75.826	294.07	-218.244	pink
107797623	555.334	75.6996	479.634	-403.935	pink
107802483	389.237	75.5057	313.732	-238.226	pink
107803125	358.858	75.4208	283.437	-208.017	pink
107804546	739.251	75.337	663.914	-588.577	pink
107793463	256.992	75.1532	181.839	-106.686	pink
107773990	586.23	74.9856	511.244	-436.259	pink
107800116	487.406	74.9384	412.467	-337.529	pink
107769058	546.938	74.9305	472.008	-397.077	pink
107815932	409.852	74.7338	335.118	-260.384	pink
107811721	327.221	74.6492	252.572	-177.923	pink
107803079	475.049	74.36	400.689	-326.329	pink
107817470	244.058	74.2001	169.858	-95.6575	pink
107808190	602.272	74.133	528.139	-454.006	pink
107801677	435.226	74.095	361.131	-287.036	pink
107761920	693.991	73.6003	620.391	-546.791	pink
107802894	480.06	73.3972	406.663	-333.266	pink
107784514	416.435	73.3017	343.133	-269.831	pink
107786715	352.321	73.2287	279.093	-205.864	pink
107792960	548.737	73.1745	475.563	-402.388	pink
107777826	274.833	73.0572	201.776	-128.719	pink
107822237	424.579	72.4605	352.118	-279.658	pink
107759395	327.197	72.3778	254.819	-182.441	pink
107777361	444.786	72.2824	372.503	-300.221	pink
107780444	355.534	72.1904	283.344	-211.154	pink
107772602	298.095	72.0971	225.998	-153.901	pink
107822589	946.041	71.9957	874.045	-802.05	pink
107809290	881.2	71.7427	809.457	-737.714	pink
107763530	296.501	71.5367	224.964	-153.428	pink
107768245	439.466	71.3992	368.067	-296.668	pink
107812827	305.334	71.1463	234.188	-163.042	pink
107802531	765.556	70.9615	694.595	-623.633	pink
107828880	251.397	70.8644	180.533	-109.668	pink
107781704	467.242	70.7664	396.476	-325.709	pink
107826817	761.187	70.6708	690.516	-619.846	pink
107830540	272.141	70.6429	201.498	-130.855	pink
107769257	513.546	68.9494	444.597	-375.648	pink
novel.3044	368.105	68.8722	299.233	-230.36	pink
107765602	341.561	68.8244	272.737	-203.912	pink
107781488	346.987	68.6818	278.305	-209.623	pink
107811734	720.646	68.5971	652.049	-583.451	pink
107776834	669.891	68.0206	601.87	-533.849	pink
107811295	447.626	66.7103	380.916	-314.206	pink
107813552	303.017	66.7064	236.311	-169.604	pink
107788905	248.405	66.0306	182.374	-116.344	pink
107784310	441.467	65.3246	376.143	-310.818	pink
107817451	257.052	65.1947	191.857	-126.662	pink
novel.5784	668.797	65.0505	603.746	-538.696	pink
107760922	857.379	64.6584	792.72	-728.062	pink
107804710	457.184	64.5347	392.65	-328.115	pink
107772491	304.067	64.2954	239.771	-175.476	pink
107792814	385.725	64.0065	321.718	-257.712	pink
107763082	529.787	63.7557	466.031	-402.276	pink
107810662	319.197	63.534	255.663	-192.129	pink
107820404	349.768	63.2691	286.499	-223.23	pink
107769425	572.041	63.0042	509.037	-446.033	pink
novel.4978	260.781	62.6867	198.094	-135.408	pink
107825962	285.994	62.3926	223.601	-161.209	pink
107793690	294.842	61.7445	233.097	-171.353	pink
107774410	283.941	61.2619	222.679	-161.417	pink
107774828	500.804	61.2542	439.55	-378.296	pink
107774767	295.519	61.0905	234.428	-173.338	pink
107769701	548.663	60.9487	487.715	-426.766	pink
107770998	274.691	60.7038	213.988	-153.284	pink
107813764	271.451	60.5816	210.869	-150.287	pink
107819045	246.695	60.3926	186.302	-125.91	pink
107764919	303.647	60.1663	243.48	-183.314	pink
107763657	324.964	60.0984	264.865	-204.767	pink
107805295	404.826	59.8354	344.991	-285.156	pink
107772071	224.65	58.9507	165.7	-106.749	pink
novel.5632	408.58	58.8768	349.703	-290.826	pink
107830568	451.944	58.8206	393.124	-334.303	pink
107786667	227.858	58.4089	169.449	-111.04	pink
107776090	287.649	58.2	229.449	-171.249	pink
107781829	369.517	58.0398	311.477	-253.437	pink
107785616	369.387	57.7814	311.605	-253.824	pink
107771829	315.795	57.7069	258.088	-200.381	pink
107818778	199.605	57.5788	142.026	-84.4476	pink
107800149	312.089	57.3069	254.782	-197.475	pink
novel.3620	502.592	57.2619	445.33	-388.068	pink
107774290	667.093	57.1173	609.976	-552.859	pink
novel.1168	252.913	57.0983	195.815	-138.716	pink
107832342	615.588	57.0365	558.551	-501.515	pink
107799049	463.957	56.6981	407.258	-350.56	pink
107769883	365.394	56.5397	308.854	-252.314	pink
107831714	222.368	56.52	165.848	-109.328	pink
107801555	289.542	56.3104	233.232	-176.921	pink
107797540	219.332	56.1894	163.143	-106.953	pink
107824796	298.478	56.1602	242.317	-186.157	pink
107762348	209.253	55.8668	153.387	-97.5199	pink
107782336	431.628	55.8216	375.807	-319.985	pink
107826072	303.241	55.0953	248.146	-193.05	pink
107795072	253.985	54.9806	199.004	-144.024	pink
107766160	356.925	54.9297	301.995	-247.065	pink
107813765	318.445	54.8692	263.576	-208.707	pink
107771639	220.869	54.3736	166.496	-112.122	pink
107773293	430.174	54.2524	375.922	-321.669	pink
107783061	281.371	54.1137	227.257	-173.143	pink
107781368	232.745	53.8738	178.871	-124.997	pink
107828771	813.143	53.2571	759.886	-706.629	pink
novel.186	782.031	53.2467	728.784	-675.537	pink
107766292	239.536	53.2417	186.294	-133.053	pink
107810290	189.625	52.9699	136.655	-83.6855	pink
107766398	697.896	52.9596	644.937	-591.977	pink
107799596	381.463	52.8067	328.657	-275.85	pink
107779405	240.793	52.6901	188.103	-135.413	pink
107785920	236.581	52.663	183.918	-131.255	pink
107805414	197.076	52.6501	144.426	-91.7761	pink
107799514	202.43	52.5927	149.837	-97.2443	pink
107825382	895.6	52.4508	843.149	-790.699	pink
novel.3534	408.48	52.2853	356.195	-303.91	pink
107820482	482.896	51.923	430.973	-379.051	pink
107811013	330.39	51.8384	278.551	-226.713	pink
107803061	264.689	51.7928	212.896	-161.104	pink
107796269	328.914	51.6709	277.244	-225.573	pink
107766311	332.206	51.6126	280.593	-228.98	pink
107809936	358.788	50.9939	307.794	-256.8	pink
107807284	215.32	50.2336	165.086	-114.852	pink
107803686	341.008	50.0393	290.969	-240.93	pink
novel.2418	275.094	49.7868	225.307	-175.52	pink
107773308	247.577	49.5976	197.98	-148.382	pink
107814524	246.073	49.4294	196.643	-147.214	pink
107820828	358.46	49.316	309.143	-259.827	pink
107819595	394.026	49.1428	344.883	-295.741	pink
107792034	398.39	49.0794	349.31	-300.231	pink
107825813	350.877	48.9452	301.932	-252.987	pink
107805152	319.662	48.7826	270.88	-222.097	pink
107802616	579.601	48.7633	530.838	-482.074	pink
107821983	195.126	48.1929	146.933	-98.7402	pink
107807911	457.473	48.1356	409.338	-361.202	pink
107826812	230.207	47.1189	183.088	-135.969	pink
107826027	199.479	47.0251	152.454	-105.429	pink
107793104	499.862	46.739	453.123	-406.384	pink
107773496	222.203	46.734	175.469	-128.735	pink
107797829	278.595	46.6919	231.903	-185.211	pink
107777739	221.3	46.6406	174.66	-128.019	pink
107786033	239.309	46.4762	192.833	-146.357	pink
107786766	299.848	46.0931	253.755	-207.662	pink
107799185	180.391	45.4944	134.897	-89.4027	pink
107823536	383.903	45.3871	338.516	-293.129	pink
107792490	379.64	45.2834	334.357	-289.073	pink
107811221	498.367	45.2486	453.119	-407.87	pink
107763453	255.286	45.2467	210.039	-164.792	pink
107769176	418.702	45.2394	373.463	-328.223	pink
107774670	298.946	45.2242	253.722	-208.498	pink
107801291	188.948	44.6572	144.291	-99.6339	pink
107794195	403.883	44.5432	359.339	-314.796	pink
107801885	214.508	44.2245	170.284	-126.059	pink
107791479	691.597	44.1288	647.468	-603.339	pink
107820213	748.678	44.0931	704.585	-660.492	pink
107784643	239.588	43.6007	195.987	-152.386	pink
107810543	228.595	43.3435	185.251	-141.907	pink
107821757	430.458	43.0913	387.367	-344.276	pink
107812248	207.867	42.9028	164.964	-122.061	pink
107787591	416.899	42.5832	374.316	-331.733	pink
107765693	369.504	42.2597	327.244	-284.985	pink
107781538	182.506	42.0767	140.43	-98.3528	pink
107819018	280.971	42.0199	238.951	-196.931	pink
107770824	213.618	41.892	171.726	-129.834	pink
107827560	258.093	41.5604	216.532	-174.972	pink
107789411	181.791	41.4498	140.341	-98.8916	pink
novel.995	533.826	41.3657	492.46	-451.094	pink
107819949	296.786	40.9321	255.854	-214.922	pink
107785993	339.687	40.3007	299.386	-259.086	pink
107814209	950.618	40.0678	910.551	-870.483	pink
107765492	298.889	39.3283	259.561	-220.233	pink
107761969	731.762	39.2791	692.483	-653.203	pink
107771946	247.251	39.1822	208.069	-168.886	pink
107828439	378.367	38.3226	340.044	-301.722	pink
107806176	202.808	38.0939	164.714	-126.62	pink
107771454	512.515	37.9865	474.528	-436.542	pink
107770806	199.133	37.9664	161.167	-123.2	pink
107819039	209.246	37.9071	171.338	-133.431	pink
107777251	336.302	37.6945	298.607	-260.913	pink
107763746	214.032	37.4395	176.593	-139.153	pink
107764997	157.841	37.3208	120.52	-83.1996	pink
107815913	380.582	37.2568	343.325	-306.069	pink
107767305	172.797	37.2276	135.569	-98.3414	pink
107796380	422.507	37.0371	385.47	-348.433	pink
107816357	159.549	36.398	123.151	-86.7528	pink
107800798	180.996	35.9229	145.073	-109.15	pink
107789789	182.313	35.1025	147.211	-112.108	pink
107784416	169.307	34.7787	134.528	-99.7494	pink
107764207	259.875	34.7491	225.126	-190.377	pink
800422	178.534	34.6866	143.848	-109.161	pink
107817040	210.083	34.3442	175.739	-141.395	pink
107814542	247.011	34.1401	212.871	-178.731	pink
107819466	377.194	33.6141	343.58	-309.966	pink
107821092	259.661	33.5064	226.154	-192.648	pink
107767004	484.243	33.2654	450.977	-417.712	pink
107772752	236.514	32.9682	203.546	-170.578	pink
107760930	243.149	32.8026	210.347	-177.544	pink
107764117	216.511	32.772	183.739	-150.967	pink
107770804	131.3	32.3837	98.9161	-66.5324	pink
107761155	150.535	32.1912	118.344	-86.1527	pink
107830821	226.413	32.1557	194.257	-162.102	pink
107827728	233.18	31.7471	201.433	-169.686	pink
107760264	262.131	31.3857	230.745	-199.359	pink
107805157	154.674	30.6826	123.991	-93.3086	pink
107815155	425.331	30.4023	394.929	-364.526	pink
107777781	176.868	29.8381	147.03	-117.192	pink
107813155	282.198	29.7627	252.435	-222.672	pink
107823122	260.702	29.4475	231.254	-201.807	pink
107809806	218.496	29.1679	189.328	-160.16	pink
107802885	231.972	27.8988	204.073	-176.174	pink
107817285	453.618	27.62	425.998	-398.378	pink
107770424	180.204	27.4765	152.728	-125.251	pink
107802734	457.007	27.3439	429.663	-402.319	pink
107794475	206.647	27.2343	179.413	-152.178	pink
107830854	278.03	27.0279	251.002	-223.975	pink
107811040	149.925	26.5384	123.387	-96.8484	pink
107812917	183.132	26.3898	156.742	-130.352	pink
novel.4454	341.502	26.1241	315.378	-289.254	pink
107766504	341.159	25.5125	315.647	-290.134	pink
107772257	193.156	25.5023	167.654	-142.152	pink
107819849	222.357	25.021	197.336	-172.315	pink
107831033	218.356	23.942	194.414	-170.472	pink
107808948	158.329	23.9382	134.391	-110.453	pink
107764933	363.373	23.1706	340.203	-317.032	pink
107793830	248.274	22.6138	225.66	-203.046	pink
107760661	223.118	22.5137	200.604	-178.09	pink
107817240	210.096	21.8068	188.289	-166.482	pink
107780356	169.102	20.6313	148.47	-127.839	pink
107812301	168.715	19.688	149.027	-129.339	pink
107814845	161.414	19.4691	141.944	-122.475	pink
107772676	180.042	18.5999	161.442	-142.843	pink
107824260	176.374	17.5404	158.834	-141.293	pink
107764699	165.418	16.9873	148.431	-131.443	pink
107828997	136.982	15.842	121.14	-105.298	pink
107810070	153.476	14.8679	138.608	-123.74	pink
107796752	111.339	4.55532	106.784	-102.229	pink
